# Supplementary material for: DynamicRoots: A Software Platform for the Reconstruction and Analysis of Growing Plant Roots
Source: PLoS One. 2015 Jun 1;10(6):e0127657. doi: 10.1371/journal.pone.0127657 (PMC4452513; doi:10.1371/journal.pone.0127657)
Supplement: S1 Table — The names and values of the traits are listed in columns, rows correspond to individual branches. (TXT) [file pone.0127657.s001.txt]

Branch id:	267243	parent id:	267243	Class:	Primary	Fork_g_depth:	0.00	H order:	0	Volume at 0 time:	4514	Length at 0 time:	95.60	Tip_geod_depth at 0 time:	96.60	Tip_vert_depth at 0 time:	92.43	Tip (X,Y,Z) at 0 time:	(52.05, 80.06, 8.60)	Tortuosity 0 time:	1.00	Av_radius 0 time:	3.88	PCA_vert_angle 0 time:	144.81	N_children at 0 time:	1	is_longer_than_parent 0 time:	0	PCA_parent_child_angle 0 time:	0.00	Volume at 1 time:	5130	Length at 1 time:	135.72	Tip_geod_depth at 1 time:	136.72	Tip_vert_depth at 1 time:	126.47	Tip (X,Y,Z) at 1 time:	(51.08, 94.03, -25.43)	Tortuosity 1 time:	1.00	Av_radius 1 time:	3.47	PCA_vert_angle 1 time:	147.59	N_children at 1 time:	1
Branch id:	2640625	parent id:	267243	Class:	Lateral	Fork_g_depth:	122.02	H order:	1	Volume at 0 time:		Length at 0 time:		Tip_geod_depth at 0 time:		Tip_vert_depth at 0 time:		Tip (X,Y,Z) at 0 time:		Tortuosity 0 time:		Av_radius 0 time:		PCA_vert_angle 0 time:		N_children at 0 time:		is_longer_than_parent 0 time:		PCA_parent_child_angle 0 time:		Volume at 1 time:		Length at 1 time:		Tip_geod_depth at 1 time:		Tip_vert_depth at 1 time:		Tip (X,Y,Z) at 1 time:		Tortuosity 1 time:		Av_radius 1 time:		PCA_vert_angle 1 time:		N_children at 1 time:
Branch id:	2844714	parent id:	267243	Class:	Lateral	Fork_g_depth:	115.97	H order:	1	Volume at 0 time:		Length at 0 time:		Tip_geod_depth at 0 time:		Tip_vert_depth at 0 time:		Tip (X,Y,Z) at 0 time:		Tortuosity 0 time:		Av_radius 0 time:		PCA_vert_angle 0 time:		N_children at 0 time:		is_longer_than_parent 0 time:		PCA_parent_child_angle 0 time:		Volume at 1 time:		Length at 1 time:		Tip_geod_depth at 1 time:		Tip_vert_depth at 1 time:		Tip (X,Y,Z) at 1 time:		Tortuosity 1 time:		Av_radius 1 time:		PCA_vert_angle 1 time:		N_children at 1 time:
Branch id:	3014078	parent id:	267243	Class:	Lateral	Fork_g_depth:	110.14	H order:	1	Volume at 0 time:		Length at 0 time:		Tip_geod_depth at 0 time:		Tip_vert_depth at 0 time:		Tip (X,Y,Z) at 0 time:		Tortuosity 0 time:		Av_radius 0 time:		PCA_vert_angle 0 time:		N_children at 0 time:		is_longer_than_parent 0 time:		PCA_parent_child_angle 0 time:		Volume at 1 time:		Length at 1 time:		Tip_geod_depth at 1 time:		Tip_vert_depth at 1 time:		Tip (X,Y,Z) at 1 time:		Tortuosity 1 time:		Av_radius 1 time:		PCA_vert_angle 1 time:		N_children at 1 time:
Branch id:	3082167	parent id:	267243	Class:	Lateral	Fork_g_depth:	109.65	H order:	1	Volume at 0 time:		Length at 0 time:		Tip_geod_depth at 0 time:		Tip_vert_depth at 0 time:		Tip (X,Y,Z) at 0 time:		Tortuosity 0 time:		Av_radius 0 time:		PCA_vert_angle 0 time:		N_children at 0 time:		is_longer_than_parent 0 time:		PCA_parent_child_angle 0 time:		Volume at 1 time:		Length at 1 time:		Tip_geod_depth at 1 time:		Tip_vert_depth at 1 time:		Tip (X,Y,Z) at 1 time:		Tortuosity 1 time:		Av_radius 1 time:		PCA_vert_angle 1 time:		N_children at 1 time:
Branch id:	3112827	parent id:	267243	Class:	Lateral	Fork_g_depth:	101.75	H order:	1	Volume at 0 time:		Length at 0 time:		Tip_geod_depth at 0 time:		Tip_vert_depth at 0 time:		Tip (X,Y,Z) at 0 time:		Tortuosity 0 time:		Av_radius 0 time:		PCA_vert_angle 0 time:		N_children at 0 time:		is_longer_than_parent 0 time:		PCA_parent_child_angle 0 time:		Volume at 1 time:		Length at 1 time:		Tip_geod_depth at 1 time:		Tip_vert_depth at 1 time:		Tip (X,Y,Z) at 1 time:		Tortuosity 1 time:		Av_radius 1 time:		PCA_vert_angle 1 time:		N_children at 1 time:
Branch id:	3148540	parent id:	267243	Class:	Lateral	Fork_g_depth:	100.94	H order:	1	Volume at 0 time:		Length at 0 time:		Tip_geod_depth at 0 time:		Tip_vert_depth at 0 time:		Tip (X,Y,Z) at 0 time:		Tortuosity 0 time:		Av_radius 0 time:		PCA_vert_angle 0 time:		N_children at 0 time:		is_longer_than_parent 0 time:		PCA_parent_child_angle 0 time:		Volume at 1 time:		Length at 1 time:		Tip_geod_depth at 1 time:		Tip_vert_depth at 1 time:		Tip (X,Y,Z) at 1 time:		Tortuosity 1 time:		Av_radius 1 time:		PCA_vert_angle 1 time:		N_children at 1 time:
Branch id:	3211774	parent id:	267243	Class:	Lateral	Fork_g_depth:	91.95	H order:	1	Volume at 0 time:		Length at 0 time:		Tip_geod_depth at 0 time:		Tip_vert_depth at 0 time:		Tip (X,Y,Z) at 0 time:		Tortuosity 0 time:		Av_radius 0 time:		PCA_vert_angle 0 time:		N_children at 0 time:		is_longer_than_parent 0 time:		PCA_parent_child_angle 0 time:		Volume at 1 time:		Length at 1 time:		Tip_geod_depth at 1 time:		Tip_vert_depth at 1 time:		Tip (X,Y,Z) at 1 time:		Tortuosity 1 time:		Av_radius 1 time:		PCA_vert_angle 1 time:		N_children at 1 time:
Branch id:	3216220	parent id:	267243	Class:	Lateral	Fork_g_depth:	103.48	H order:	1	Volume at 0 time:		Length at 0 time:		Tip_geod_depth at 0 time:		Tip_vert_depth at 0 time:		Tip (X,Y,Z) at 0 time:		Tortuosity 0 time:		Av_radius 0 time:		PCA_vert_angle 0 time:		N_children at 0 time:		is_longer_than_parent 0 time:		PCA_parent_child_angle 0 time:		Volume at 1 time:		Length at 1 time:		Tip_geod_depth at 1 time:		Tip_vert_depth at 1 time:		Tip (X,Y,Z) at 1 time:		Tortuosity 1 time:		Av_radius 1 time:		PCA_vert_angle 1 time:		N_children at 1 time:
Branch id:	3317183	parent id:	4060392	Class:	Lateral	Fork_g_depth:	102.05	H order:	3	Volume at 0 time:		Length at 0 time:		Tip_geod_depth at 0 time:		Tip_vert_depth at 0 time:		Tip (X,Y,Z) at 0 time:		Tortuosity 0 time:		Av_radius 0 time:		PCA_vert_angle 0 time:		N_children at 0 time:		is_longer_than_parent 0 time:		PCA_parent_child_angle 0 time:		Volume at 1 time:		Length at 1 time:		Tip_geod_depth at 1 time:		Tip_vert_depth at 1 time:		Tip (X,Y,Z) at 1 time:		Tortuosity 1 time:		Av_radius 1 time:		PCA_vert_angle 1 time:		N_children at 1 time:
Branch id:	3353391	parent id:	267243	Class:	Lateral	Fork_g_depth:	100.26	H order:	1	Volume at 0 time:		Length at 0 time:		Tip_geod_depth at 0 time:		Tip_vert_depth at 0 time:		Tip (X,Y,Z) at 0 time:		Tortuosity 0 time:		Av_radius 0 time:		PCA_vert_angle 0 time:		N_children at 0 time:		is_longer_than_parent 0 time:		PCA_parent_child_angle 0 time:		Volume at 1 time:		Length at 1 time:		Tip_geod_depth at 1 time:		Tip_vert_depth at 1 time:		Tip (X,Y,Z) at 1 time:		Tortuosity 1 time:		Av_radius 1 time:		PCA_vert_angle 1 time:		N_children at 1 time:
Branch id:	3381343	parent id:	267243	Class:	Lateral	Fork_g_depth:	86.99	H order:	1	Volume at 0 time:		Length at 0 time:		Tip_geod_depth at 0 time:		Tip_vert_depth at 0 time:		Tip (X,Y,Z) at 0 time:		Tortuosity 0 time:		Av_radius 0 time:		PCA_vert_angle 0 time:		N_children at 0 time:		is_longer_than_parent 0 time:		PCA_parent_child_angle 0 time:		Volume at 1 time:		Length at 1 time:		Tip_geod_depth at 1 time:		Tip_vert_depth at 1 time:		Tip (X,Y,Z) at 1 time:		Tortuosity 1 time:		Av_radius 1 time:		PCA_vert_angle 1 time:		N_children at 1 time:
Branch id:	3385193	parent id:	3353391	Class:	Lateral	Fork_g_depth:	100.39	H order:	2	Volume at 0 time:		Length at 0 time:		Tip_geod_depth at 0 time:		Tip_vert_depth at 0 time:		Tip (X,Y,Z) at 0 time:		Tortuosity 0 time:		Av_radius 0 time:		PCA_vert_angle 0 time:		N_children at 0 time:		is_longer_than_parent 0 time:		PCA_parent_child_angle 0 time:		Volume at 1 time:		Length at 1 time:		Tip_geod_depth at 1 time:		Tip_vert_depth at 1 time:		Tip (X,Y,Z) at 1 time:		Tortuosity 1 time:		Av_radius 1 time:		PCA_vert_angle 1 time:		N_children at 1 time:
Branch id:	3415458	parent id:	267243	Class:	Lateral	Fork_g_depth:	88.63	H order:	1	Volume at 0 time:		Length at 0 time:		Tip_geod_depth at 0 time:		Tip_vert_depth at 0 time:		Tip (X,Y,Z) at 0 time:		Tortuosity 0 time:		Av_radius 0 time:		PCA_vert_angle 0 time:		N_children at 0 time:		is_longer_than_parent 0 time:		PCA_parent_child_angle 0 time:		Volume at 1 time:		Length at 1 time:		Tip_geod_depth at 1 time:		Tip_vert_depth at 1 time:		Tip (X,Y,Z) at 1 time:		Tortuosity 1 time:		Av_radius 1 time:		PCA_vert_angle 1 time:		N_children at 1 time:
Branch id:	3420313	parent id:	3421680	Class:	Lateral	Fork_g_depth:	98.11	H order:	2	Volume at 0 time:		Length at 0 time:		Tip_geod_depth at 0 time:		Tip_vert_depth at 0 time:		Tip (X,Y,Z) at 0 time:		Tortuosity 0 time:		Av_radius 0 time:		PCA_vert_angle 0 time:		N_children at 0 time:		is_longer_than_parent 0 time:		PCA_parent_child_angle 0 time:		Volume at 1 time:		Length at 1 time:		Tip_geod_depth at 1 time:		Tip_vert_depth at 1 time:		Tip (X,Y,Z) at 1 time:		Tortuosity 1 time:		Av_radius 1 time:		PCA_vert_angle 1 time:		N_children at 1 time:
Branch id:	3421680	parent id:	267243	Class:	Lateral	Fork_g_depth:	97.97	H order:	1	Volume at 0 time:		Length at 0 time:		Tip_geod_depth at 0 time:		Tip_vert_depth at 0 time:		Tip (X,Y,Z) at 0 time:		Tortuosity 0 time:		Av_radius 0 time:		PCA_vert_angle 0 time:		N_children at 0 time:		is_longer_than_parent 0 time:		PCA_parent_child_angle 0 time:		Volume at 1 time:		Length at 1 time:		Tip_geod_depth at 1 time:		Tip_vert_depth at 1 time:		Tip (X,Y,Z) at 1 time:		Tortuosity 1 time:		Av_radius 1 time:		PCA_vert_angle 1 time:		N_children at 1 time:
Branch id:	3581906	parent id:	267243	Class:	Lateral	Fork_g_depth:	75.46	H order:	1	Volume at 0 time:		Length at 0 time:		Tip_geod_depth at 0 time:		Tip_vert_depth at 0 time:		Tip (X,Y,Z) at 0 time:		Tortuosity 0 time:		Av_radius 0 time:		PCA_vert_angle 0 time:		N_children at 0 time:		is_longer_than_parent 0 time:		PCA_parent_child_angle 0 time:		Volume at 1 time:		Length at 1 time:		Tip_geod_depth at 1 time:		Tip_vert_depth at 1 time:		Tip (X,Y,Z) at 1 time:		Tortuosity 1 time:		Av_radius 1 time:		PCA_vert_angle 1 time:		N_children at 1 time:
Branch id:	3690164	parent id:	267243	Class:	Lateral	Fork_g_depth:	89.09	H order:	1	Volume at 0 time:		Length at 0 time:		Tip_geod_depth at 0 time:		Tip_vert_depth at 0 time:		Tip (X,Y,Z) at 0 time:		Tortuosity 0 time:		Av_radius 0 time:		PCA_vert_angle 0 time:		N_children at 0 time:		is_longer_than_parent 0 time:		PCA_parent_child_angle 0 time:		Volume at 1 time:		Length at 1 time:		Tip_geod_depth at 1 time:		Tip_vert_depth at 1 time:		Tip (X,Y,Z) at 1 time:		Tortuosity 1 time:		Av_radius 1 time:		PCA_vert_angle 1 time:		N_children at 1 time:
Branch id:	3696012	parent id:	3790831	Class:	Lateral	Fork_g_depth:	77.39	H order:	2	Volume at 0 time:		Length at 0 time:		Tip_geod_depth at 0 time:		Tip_vert_depth at 0 time:		Tip (X,Y,Z) at 0 time:		Tortuosity 0 time:		Av_radius 0 time:		PCA_vert_angle 0 time:		N_children at 0 time:		is_longer_than_parent 0 time:		PCA_parent_child_angle 0 time:		Volume at 1 time:		Length at 1 time:		Tip_geod_depth at 1 time:		Tip_vert_depth at 1 time:		Tip (X,Y,Z) at 1 time:		Tortuosity 1 time:		Av_radius 1 time:		PCA_vert_angle 1 time:		N_children at 1 time:
Branch id:	3729002	parent id:	267243	Class:	Lateral	Fork_g_depth:	71.60	H order:	1	Volume at 0 time:		Length at 0 time:		Tip_geod_depth at 0 time:		Tip_vert_depth at 0 time:		Tip (X,Y,Z) at 0 time:		Tortuosity 0 time:		Av_radius 0 time:		PCA_vert_angle 0 time:		N_children at 0 time:		is_longer_than_parent 0 time:		PCA_parent_child_angle 0 time:		Volume at 1 time:		Length at 1 time:		Tip_geod_depth at 1 time:		Tip_vert_depth at 1 time:		Tip (X,Y,Z) at 1 time:		Tortuosity 1 time:		Av_radius 1 time:		PCA_vert_angle 1 time:		N_children at 1 time:
Branch id:	3750489	parent id:	267243	Class:	Lateral	Fork_g_depth:	70.83	H order:	1	Volume at 0 time:		Length at 0 time:		Tip_geod_depth at 0 time:		Tip_vert_depth at 0 time:		Tip (X,Y,Z) at 0 time:		Tortuosity 0 time:		Av_radius 0 time:		PCA_vert_angle 0 time:		N_children at 0 time:		is_longer_than_parent 0 time:		PCA_parent_child_angle 0 time:		Volume at 1 time:		Length at 1 time:		Tip_geod_depth at 1 time:		Tip_vert_depth at 1 time:		Tip (X,Y,Z) at 1 time:		Tortuosity 1 time:		Av_radius 1 time:		PCA_vert_angle 1 time:		N_children at 1 time:
Branch id:	3755723	parent id:	3761771	Class:	Lateral	Fork_g_depth:	87.31	H order:	2	Volume at 0 time:		Length at 0 time:		Tip_geod_depth at 0 time:		Tip_vert_depth at 0 time:		Tip (X,Y,Z) at 0 time:		Tortuosity 0 time:		Av_radius 0 time:		PCA_vert_angle 0 time:		N_children at 0 time:		is_longer_than_parent 0 time:		PCA_parent_child_angle 0 time:		Volume at 1 time:		Length at 1 time:		Tip_geod_depth at 1 time:		Tip_vert_depth at 1 time:		Tip (X,Y,Z) at 1 time:		Tortuosity 1 time:		Av_radius 1 time:		PCA_vert_angle 1 time:		N_children at 1 time:
Branch id:	3761771	parent id:	267243	Class:	Lateral	Fork_g_depth:	82.22	H order:	1	Volume at 0 time:		Length at 0 time:		Tip_geod_depth at 0 time:		Tip_vert_depth at 0 time:		Tip (X,Y,Z) at 0 time:		Tortuosity 0 time:		Av_radius 0 time:		PCA_vert_angle 0 time:		N_children at 0 time:		is_longer_than_parent 0 time:		PCA_parent_child_angle 0 time:		Volume at 1 time:		Length at 1 time:		Tip_geod_depth at 1 time:		Tip_vert_depth at 1 time:		Tip (X,Y,Z) at 1 time:		Tortuosity 1 time:		Av_radius 1 time:		PCA_vert_angle 1 time:		N_children at 1 time:
Branch id:	3786626	parent id:	267243	Class:	Lateral	Fork_g_depth:	66.73	H order:	1	Volume at 0 time:		Length at 0 time:		Tip_geod_depth at 0 time:		Tip_vert_depth at 0 time:		Tip (X,Y,Z) at 0 time:		Tortuosity 0 time:		Av_radius 0 time:		PCA_vert_angle 0 time:		N_children at 0 time:		is_longer_than_parent 0 time:		PCA_parent_child_angle 0 time:		Volume at 1 time:		Length at 1 time:		Tip_geod_depth at 1 time:		Tip_vert_depth at 1 time:		Tip (X,Y,Z) at 1 time:		Tortuosity 1 time:		Av_radius 1 time:		PCA_vert_angle 1 time:		N_children at 1 time:
Branch id:	3790831	parent id:	267243	Class:	Lateral	Fork_g_depth:	76.39	H order:	1	Volume at 0 time:		Length at 0 time:		Tip_geod_depth at 0 time:		Tip_vert_depth at 0 time:		Tip (X,Y,Z) at 0 time:		Tortuosity 0 time:		Av_radius 0 time:		PCA_vert_angle 0 time:		N_children at 0 time:		is_longer_than_parent 0 time:		PCA_parent_child_angle 0 time:		Volume at 1 time:		Length at 1 time:		Tip_geod_depth at 1 time:		Tip_vert_depth at 1 time:		Tip (X,Y,Z) at 1 time:		Tortuosity 1 time:		Av_radius 1 time:		PCA_vert_angle 1 time:		N_children at 1 time:
Branch id:	3821157	parent id:	3786626	Class:	Lateral	Fork_g_depth:	92.00	H order:	2	Volume at 0 time:		Length at 0 time:		Tip_geod_depth at 0 time:		Tip_vert_depth at 0 time:		Tip (X,Y,Z) at 0 time:		Tortuosity 0 time:		Av_radius 0 time:		PCA_vert_angle 0 time:		N_children at 0 time:		is_longer_than_parent 0 time:		PCA_parent_child_angle 0 time:		Volume at 1 time:		Length at 1 time:		Tip_geod_depth at 1 time:		Tip_vert_depth at 1 time:		Tip (X,Y,Z) at 1 time:		Tortuosity 1 time:		Av_radius 1 time:		PCA_vert_angle 1 time:		N_children at 1 time:
Branch id:	3859030	parent id:	3317183	Class:	Lateral	Fork_g_depth:	109.75	H order:	4	Volume at 0 time:		Length at 0 time:		Tip_geod_depth at 0 time:		Tip_vert_depth at 0 time:		Tip (X,Y,Z) at 0 time:		Tortuosity 0 time:		Av_radius 0 time:		PCA_vert_angle 0 time:		N_children at 0 time:		is_longer_than_parent 0 time:		PCA_parent_child_angle 0 time:		Volume at 1 time:		Length at 1 time:		Tip_geod_depth at 1 time:		Tip_vert_depth at 1 time:		Tip (X,Y,Z) at 1 time:		Tortuosity 1 time:		Av_radius 1 time:		PCA_vert_angle 1 time:		N_children at 1 time:
Branch id:	3977510	parent id:	267243	Class:	Lateral	Fork_g_depth:	37.66	H order:	1	Volume at 0 time:		Length at 0 time:		Tip_geod_depth at 0 time:		Tip_vert_depth at 0 time:		Tip (X,Y,Z) at 0 time:		Tortuosity 0 time:		Av_radius 0 time:		PCA_vert_angle 0 time:		N_children at 0 time:		is_longer_than_parent 0 time:		PCA_parent_child_angle 0 time:		Volume at 1 time:		Length at 1 time:		Tip_geod_depth at 1 time:		Tip_vert_depth at 1 time:		Tip (X,Y,Z) at 1 time:		Tortuosity 1 time:		Av_radius 1 time:		PCA_vert_angle 1 time:		N_children at 1 time:
Branch id:	4055852	parent id:	267243	Class:	Lateral	Fork_g_depth:	67.78	H order:	1	Volume at 0 time:		Length at 0 time:		Tip_geod_depth at 0 time:		Tip_vert_depth at 0 time:		Tip (X,Y,Z) at 0 time:		Tortuosity 0 time:		Av_radius 0 time:		PCA_vert_angle 0 time:		N_children at 0 time:		is_longer_than_parent 0 time:		PCA_parent_child_angle 0 time:		Volume at 1 time:		Length at 1 time:		Tip_geod_depth at 1 time:		Tip_vert_depth at 1 time:		Tip (X,Y,Z) at 1 time:		Tortuosity 1 time:		Av_radius 1 time:		PCA_vert_angle 1 time:		N_children at 1 time:
Branch id:	4060392	parent id:	4698280	Class:	Lateral	Fork_g_depth:	84.65	H order:	2	Volume at 0 time:		Length at 0 time:		Tip_geod_depth at 0 time:		Tip_vert_depth at 0 time:		Tip (X,Y,Z) at 0 time:		Tortuosity 0 time:		Av_radius 0 time:		PCA_vert_angle 0 time:		N_children at 0 time:		is_longer_than_parent 0 time:		PCA_parent_child_angle 0 time:		Volume at 1 time:		Length at 1 time:		Tip_geod_depth at 1 time:		Tip_vert_depth at 1 time:		Tip (X,Y,Z) at 1 time:		Tortuosity 1 time:		Av_radius 1 time:		PCA_vert_angle 1 time:		N_children at 1 time:
Branch id:	4065776	parent id:	3729002	Class:	Lateral	Fork_g_depth:	82.46	H order:	2	Volume at 0 time:		Length at 0 time:		Tip_geod_depth at 0 time:		Tip_vert_depth at 0 time:		Tip (X,Y,Z) at 0 time:		Tortuosity 0 time:		Av_radius 0 time:		PCA_vert_angle 0 time:		N_children at 0 time:		is_longer_than_parent 0 time:		PCA_parent_child_angle 0 time:		Volume at 1 time:		Length at 1 time:		Tip_geod_depth at 1 time:		Tip_vert_depth at 1 time:		Tip (X,Y,Z) at 1 time:		Tortuosity 1 time:		Av_radius 1 time:		PCA_vert_angle 1 time:		N_children at 1 time:
Branch id:	4084423	parent id:	267243	Class:	Lateral	Fork_g_depth:	34.73	H order:	1	Volume at 0 time:		Length at 0 time:		Tip_geod_depth at 0 time:		Tip_vert_depth at 0 time:		Tip (X,Y,Z) at 0 time:		Tortuosity 0 time:		Av_radius 0 time:		PCA_vert_angle 0 time:		N_children at 0 time:		is_longer_than_parent 0 time:		PCA_parent_child_angle 0 time:		Volume at 1 time:		Length at 1 time:		Tip_geod_depth at 1 time:		Tip_vert_depth at 1 time:		Tip (X,Y,Z) at 1 time:		Tortuosity 1 time:		Av_radius 1 time:		PCA_vert_angle 1 time:		N_children at 1 time:
Branch id:	4094921	parent id:	3317183	Class:	Lateral	Fork_g_depth:	102.73	H order:	4	Volume at 0 time:		Length at 0 time:		Tip_geod_depth at 0 time:		Tip_vert_depth at 0 time:		Tip (X,Y,Z) at 0 time:		Tortuosity 0 time:		Av_radius 0 time:		PCA_vert_angle 0 time:		N_children at 0 time:		is_longer_than_parent 0 time:		PCA_parent_child_angle 0 time:		Volume at 1 time:		Length at 1 time:		Tip_geod_depth at 1 time:		Tip_vert_depth at 1 time:		Tip (X,Y,Z) at 1 time:		Tortuosity 1 time:		Av_radius 1 time:		PCA_vert_angle 1 time:		N_children at 1 time:
Branch id:	4115278	parent id:	3977510	Class:	Lateral	Fork_g_depth:	37.02	H order:	2	Volume at 0 time:		Length at 0 time:		Tip_geod_depth at 0 time:		Tip_vert_depth at 0 time:		Tip (X,Y,Z) at 0 time:		Tortuosity 0 time:		Av_radius 0 time:		PCA_vert_angle 0 time:		N_children at 0 time:		is_longer_than_parent 0 time:		PCA_parent_child_angle 0 time:		Volume at 1 time:		Length at 1 time:		Tip_geod_depth at 1 time:		Tip_vert_depth at 1 time:		Tip (X,Y,Z) at 1 time:		Tortuosity 1 time:		Av_radius 1 time:		PCA_vert_angle 1 time:		N_children at 1 time:
Branch id:	4136018	parent id:	4165696	Class:	Lateral	Fork_g_depth:	86.04	H order:	3	Volume at 0 time:		Length at 0 time:		Tip_geod_depth at 0 time:		Tip_vert_depth at 0 time:		Tip (X,Y,Z) at 0 time:		Tortuosity 0 time:		Av_radius 0 time:		PCA_vert_angle 0 time:		N_children at 0 time:		is_longer_than_parent 0 time:		PCA_parent_child_angle 0 time:		Volume at 1 time:		Length at 1 time:		Tip_geod_depth at 1 time:		Tip_vert_depth at 1 time:		Tip (X,Y,Z) at 1 time:		Tortuosity 1 time:		Av_radius 1 time:		PCA_vert_angle 1 time:		N_children at 1 time:
Branch id:	4152501	parent id:	4084423	Class:	Lateral	Fork_g_depth:	81.46	H order:	2	Volume at 0 time:		Length at 0 time:		Tip_geod_depth at 0 time:		Tip_vert_depth at 0 time:		Tip (X,Y,Z) at 0 time:		Tortuosity 0 time:		Av_radius 0 time:		PCA_vert_angle 0 time:		N_children at 0 time:		is_longer_than_parent 0 time:		PCA_parent_child_angle 0 time:		Volume at 1 time:		Length at 1 time:		Tip_geod_depth at 1 time:		Tip_vert_depth at 1 time:		Tip (X,Y,Z) at 1 time:		Tortuosity 1 time:		Av_radius 1 time:		PCA_vert_angle 1 time:		N_children at 1 time:
Branch id:	4155009	parent id:	3977510	Class:	Lateral	Fork_g_depth:	71.85	H order:	2	Volume at 0 time:		Length at 0 time:		Tip_geod_depth at 0 time:		Tip_vert_depth at 0 time:		Tip (X,Y,Z) at 0 time:		Tortuosity 0 time:		Av_radius 0 time:		PCA_vert_angle 0 time:		N_children at 0 time:		is_longer_than_parent 0 time:		PCA_parent_child_angle 0 time:		Volume at 1 time:		Length at 1 time:		Tip_geod_depth at 1 time:		Tip_vert_depth at 1 time:		Tip (X,Y,Z) at 1 time:		Tortuosity 1 time:		Av_radius 1 time:		PCA_vert_angle 1 time:		N_children at 1 time:
Branch id:	4155775	parent id:	4156157	Class:	Lateral	Fork_g_depth:	91.05	H order:	4	Volume at 0 time:		Length at 0 time:		Tip_geod_depth at 0 time:		Tip_vert_depth at 0 time:		Tip (X,Y,Z) at 0 time:		Tortuosity 0 time:		Av_radius 0 time:		PCA_vert_angle 0 time:		N_children at 0 time:		is_longer_than_parent 0 time:		PCA_parent_child_angle 0 time:		Volume at 1 time:		Length at 1 time:		Tip_geod_depth at 1 time:		Tip_vert_depth at 1 time:		Tip (X,Y,Z) at 1 time:		Tortuosity 1 time:		Av_radius 1 time:		PCA_vert_angle 1 time:		N_children at 1 time:
Branch id:	4155804	parent id:	4084423	Class:	Lateral	Fork_g_depth:	74.63	H order:	2	Volume at 0 time:		Length at 0 time:		Tip_geod_depth at 0 time:		Tip_vert_depth at 0 time:		Tip (X,Y,Z) at 0 time:		Tortuosity 0 time:		Av_radius 0 time:		PCA_vert_angle 0 time:		N_children at 0 time:		is_longer_than_parent 0 time:		PCA_parent_child_angle 0 time:		Volume at 1 time:		Length at 1 time:		Tip_geod_depth at 1 time:		Tip_vert_depth at 1 time:		Tip (X,Y,Z) at 1 time:		Tortuosity 1 time:		Av_radius 1 time:		PCA_vert_angle 1 time:		N_children at 1 time:
Branch id:	4156157	parent id:	4194374	Class:	Lateral	Fork_g_depth:	84.09	H order:	3	Volume at 0 time:		Length at 0 time:		Tip_geod_depth at 0 time:		Tip_vert_depth at 0 time:		Tip (X,Y,Z) at 0 time:		Tortuosity 0 time:		Av_radius 0 time:		PCA_vert_angle 0 time:		N_children at 0 time:		is_longer_than_parent 0 time:		PCA_parent_child_angle 0 time:		Volume at 1 time:		Length at 1 time:		Tip_geod_depth at 1 time:		Tip_vert_depth at 1 time:		Tip (X,Y,Z) at 1 time:		Tortuosity 1 time:		Av_radius 1 time:		PCA_vert_angle 1 time:		N_children at 1 time:
Branch id:	4156200	parent id:	4084423	Class:	Lateral	Fork_g_depth:	78.19	H order:	2	Volume at 0 time:		Length at 0 time:		Tip_geod_depth at 0 time:		Tip_vert_depth at 0 time:		Tip (X,Y,Z) at 0 time:		Tortuosity 0 time:		Av_radius 0 time:		PCA_vert_angle 0 time:		N_children at 0 time:		is_longer_than_parent 0 time:		PCA_parent_child_angle 0 time:		Volume at 1 time:		Length at 1 time:		Tip_geod_depth at 1 time:		Tip_vert_depth at 1 time:		Tip (X,Y,Z) at 1 time:		Tortuosity 1 time:		Av_radius 1 time:		PCA_vert_angle 1 time:		N_children at 1 time:
Branch id:	4158327	parent id:	4192070	Class:	Lateral	Fork_g_depth:	98.60	H order:	3	Volume at 0 time:		Length at 0 time:		Tip_geod_depth at 0 time:		Tip_vert_depth at 0 time:		Tip (X,Y,Z) at 0 time:		Tortuosity 0 time:		Av_radius 0 time:		PCA_vert_angle 0 time:		N_children at 0 time:		is_longer_than_parent 0 time:		PCA_parent_child_angle 0 time:		Volume at 1 time:		Length at 1 time:		Tip_geod_depth at 1 time:		Tip_vert_depth at 1 time:		Tip (X,Y,Z) at 1 time:		Tortuosity 1 time:		Av_radius 1 time:		PCA_vert_angle 1 time:		N_children at 1 time:
Branch id:	4158695	parent id:	4194374	Class:	Lateral	Fork_g_depth:	79.70	H order:	3	Volume at 0 time:		Length at 0 time:		Tip_geod_depth at 0 time:		Tip_vert_depth at 0 time:		Tip (X,Y,Z) at 0 time:		Tortuosity 0 time:		Av_radius 0 time:		PCA_vert_angle 0 time:		N_children at 0 time:		is_longer_than_parent 0 time:		PCA_parent_child_angle 0 time:		Volume at 1 time:		Length at 1 time:		Tip_geod_depth at 1 time:		Tip_vert_depth at 1 time:		Tip (X,Y,Z) at 1 time:		Tortuosity 1 time:		Av_radius 1 time:		PCA_vert_angle 1 time:		N_children at 1 time:
Branch id:	4162037	parent id:	267243	Class:	Lateral	Fork_g_depth:	53.24	H order:	1	Volume at 0 time:		Length at 0 time:		Tip_geod_depth at 0 time:		Tip_vert_depth at 0 time:		Tip (X,Y,Z) at 0 time:		Tortuosity 0 time:		Av_radius 0 time:		PCA_vert_angle 0 time:		N_children at 0 time:		is_longer_than_parent 0 time:		PCA_parent_child_angle 0 time:		Volume at 1 time:		Length at 1 time:		Tip_geod_depth at 1 time:		Tip_vert_depth at 1 time:		Tip (X,Y,Z) at 1 time:		Tortuosity 1 time:		Av_radius 1 time:		PCA_vert_angle 1 time:		N_children at 1 time:
Branch id:	4162811	parent id:	4162037	Class:	Lateral	Fork_g_depth:	81.70	H order:	2	Volume at 0 time:		Length at 0 time:		Tip_geod_depth at 0 time:		Tip_vert_depth at 0 time:		Tip (X,Y,Z) at 0 time:		Tortuosity 0 time:		Av_radius 0 time:		PCA_vert_angle 0 time:		N_children at 0 time:		is_longer_than_parent 0 time:		PCA_parent_child_angle 0 time:		Volume at 1 time:		Length at 1 time:		Tip_geod_depth at 1 time:		Tip_vert_depth at 1 time:		Tip (X,Y,Z) at 1 time:		Tortuosity 1 time:		Av_radius 1 time:		PCA_vert_angle 1 time:		N_children at 1 time:
Branch id:	4163585	parent id:	4197720	Class:	Lateral	Fork_g_depth:	84.63	H order:	4	Volume at 0 time:		Length at 0 time:		Tip_geod_depth at 0 time:		Tip_vert_depth at 0 time:		Tip (X,Y,Z) at 0 time:		Tortuosity 0 time:		Av_radius 0 time:		PCA_vert_angle 0 time:		N_children at 0 time:		is_longer_than_parent 0 time:		PCA_parent_child_angle 0 time:		Volume at 1 time:		Length at 1 time:		Tip_geod_depth at 1 time:		Tip_vert_depth at 1 time:		Tip (X,Y,Z) at 1 time:		Tortuosity 1 time:		Av_radius 1 time:		PCA_vert_angle 1 time:		N_children at 1 time:
Branch id:	4165309	parent id:	4165696	Class:	Lateral	Fork_g_depth:	84.12	H order:	3	Volume at 0 time:		Length at 0 time:		Tip_geod_depth at 0 time:		Tip_vert_depth at 0 time:		Tip (X,Y,Z) at 0 time:		Tortuosity 0 time:		Av_radius 0 time:		PCA_vert_angle 0 time:		N_children at 0 time:		is_longer_than_parent 0 time:		PCA_parent_child_angle 0 time:		Volume at 1 time:		Length at 1 time:		Tip_geod_depth at 1 time:		Tip_vert_depth at 1 time:		Tip (X,Y,Z) at 1 time:		Tortuosity 1 time:		Av_radius 1 time:		PCA_vert_angle 1 time:		N_children at 1 time:
Branch id:	4165324	parent id:	267243	Class:	Lateral	Fork_g_depth:	62.36	H order:	1	Volume at 0 time:		Length at 0 time:		Tip_geod_depth at 0 time:		Tip_vert_depth at 0 time:		Tip (X,Y,Z) at 0 time:		Tortuosity 0 time:		Av_radius 0 time:		PCA_vert_angle 0 time:		N_children at 0 time:		is_longer_than_parent 0 time:		PCA_parent_child_angle 0 time:		Volume at 1 time:		Length at 1 time:		Tip_geod_depth at 1 time:		Tip_vert_depth at 1 time:		Tip (X,Y,Z) at 1 time:		Tortuosity 1 time:		Av_radius 1 time:		PCA_vert_angle 1 time:		N_children at 1 time:
Branch id:	4165482	parent id:	4169554	Class:	Lateral	Fork_g_depth:	74.78	H order:	2	Volume at 0 time:		Length at 0 time:		Tip_geod_depth at 0 time:		Tip_vert_depth at 0 time:		Tip (X,Y,Z) at 0 time:		Tortuosity 0 time:		Av_radius 0 time:		PCA_vert_angle 0 time:		N_children at 0 time:		is_longer_than_parent 0 time:		PCA_parent_child_angle 0 time:		Volume at 1 time:		Length at 1 time:		Tip_geod_depth at 1 time:		Tip_vert_depth at 1 time:		Tip (X,Y,Z) at 1 time:		Tortuosity 1 time:		Av_radius 1 time:		PCA_vert_angle 1 time:		N_children at 1 time:
Branch id:	4165696	parent id:	4165324	Class:	Lateral	Fork_g_depth:	83.70	H order:	2	Volume at 0 time:		Length at 0 time:		Tip_geod_depth at 0 time:		Tip_vert_depth at 0 time:		Tip (X,Y,Z) at 0 time:		Tortuosity 0 time:		Av_radius 0 time:		PCA_vert_angle 0 time:		N_children at 0 time:		is_longer_than_parent 0 time:		PCA_parent_child_angle 0 time:		Volume at 1 time:		Length at 1 time:		Tip_geod_depth at 1 time:		Tip_vert_depth at 1 time:		Tip (X,Y,Z) at 1 time:		Tortuosity 1 time:		Av_radius 1 time:		PCA_vert_angle 1 time:		N_children at 1 time:
Branch id:	4166085	parent id:	4136018	Class:	Lateral	Fork_g_depth:	88.29	H order:	4	Volume at 0 time:		Length at 0 time:		Tip_geod_depth at 0 time:		Tip_vert_depth at 0 time:		Tip (X,Y,Z) at 0 time:		Tortuosity 0 time:		Av_radius 0 time:		PCA_vert_angle 0 time:		N_children at 0 time:		is_longer_than_parent 0 time:		PCA_parent_child_angle 0 time:		Volume at 1 time:		Length at 1 time:		Tip_geod_depth at 1 time:		Tip_vert_depth at 1 time:		Tip (X,Y,Z) at 1 time:		Tortuosity 1 time:		Av_radius 1 time:		PCA_vert_angle 1 time:		N_children at 1 time:
Branch id:	4169554	parent id:	267243	Class:	Lateral	Fork_g_depth:	69.02	H order:	1	Volume at 0 time:		Length at 0 time:		Tip_geod_depth at 0 time:		Tip_vert_depth at 0 time:		Tip (X,Y,Z) at 0 time:		Tortuosity 0 time:		Av_radius 0 time:		PCA_vert_angle 0 time:		N_children at 0 time:		is_longer_than_parent 0 time:		PCA_parent_child_angle 0 time:		Volume at 1 time:		Length at 1 time:		Tip_geod_depth at 1 time:		Tip_vert_depth at 1 time:		Tip (X,Y,Z) at 1 time:		Tortuosity 1 time:		Av_radius 1 time:		PCA_vert_angle 1 time:		N_children at 1 time:
Branch id:	4169573	parent id:	4136018	Class:	Lateral	Fork_g_depth:	96.33	H order:	4	Volume at 0 time:		Length at 0 time:		Tip_geod_depth at 0 time:		Tip_vert_depth at 0 time:		Tip (X,Y,Z) at 0 time:		Tortuosity 0 time:		Av_radius 0 time:		PCA_vert_angle 0 time:		N_children at 0 time:		is_longer_than_parent 0 time:		PCA_parent_child_angle 0 time:		Volume at 1 time:		Length at 1 time:		Tip_geod_depth at 1 time:		Tip_vert_depth at 1 time:		Tip (X,Y,Z) at 1 time:		Tortuosity 1 time:		Av_radius 1 time:		PCA_vert_angle 1 time:		N_children at 1 time:
Branch id:	4191089	parent id:	4158695	Class:	Lateral	Fork_g_depth:	86.58	H order:	4	Volume at 0 time:		Length at 0 time:		Tip_geod_depth at 0 time:		Tip_vert_depth at 0 time:		Tip (X,Y,Z) at 0 time:		Tortuosity 0 time:		Av_radius 0 time:		PCA_vert_angle 0 time:		N_children at 0 time:		is_longer_than_parent 0 time:		PCA_parent_child_angle 0 time:		Volume at 1 time:		Length at 1 time:		Tip_geod_depth at 1 time:		Tip_vert_depth at 1 time:		Tip (X,Y,Z) at 1 time:		Tortuosity 1 time:		Av_radius 1 time:		PCA_vert_angle 1 time:		N_children at 1 time:
Branch id:	4192070	parent id:	4162037	Class:	Lateral	Fork_g_depth:	71.58	H order:	2	Volume at 0 time:		Length at 0 time:		Tip_geod_depth at 0 time:		Tip_vert_depth at 0 time:		Tip (X,Y,Z) at 0 time:		Tortuosity 0 time:		Av_radius 0 time:		PCA_vert_angle 0 time:		N_children at 0 time:		is_longer_than_parent 0 time:		PCA_parent_child_angle 0 time:		Volume at 1 time:		Length at 1 time:		Tip_geod_depth at 1 time:		Tip_vert_depth at 1 time:		Tip (X,Y,Z) at 1 time:		Tortuosity 1 time:		Av_radius 1 time:		PCA_vert_angle 1 time:		N_children at 1 time:
Branch id:	4192425	parent id:	4156157	Class:	Lateral	Fork_g_depth:	89.27	H order:	4	Volume at 0 time:		Length at 0 time:		Tip_geod_depth at 0 time:		Tip_vert_depth at 0 time:		Tip (X,Y,Z) at 0 time:		Tortuosity 0 time:		Av_radius 0 time:		PCA_vert_angle 0 time:		N_children at 0 time:		is_longer_than_parent 0 time:		PCA_parent_child_angle 0 time:		Volume at 1 time:		Length at 1 time:		Tip_geod_depth at 1 time:		Tip_vert_depth at 1 time:		Tip (X,Y,Z) at 1 time:		Tortuosity 1 time:		Av_radius 1 time:		PCA_vert_angle 1 time:		N_children at 1 time:
Branch id:	4193392	parent id:	4196299	Class:	Lateral	Fork_g_depth:	83.78	H order:	4	Volume at 0 time:		Length at 0 time:		Tip_geod_depth at 0 time:		Tip_vert_depth at 0 time:		Tip (X,Y,Z) at 0 time:		Tortuosity 0 time:		Av_radius 0 time:		PCA_vert_angle 0 time:		N_children at 0 time:		is_longer_than_parent 0 time:		PCA_parent_child_angle 0 time:		Volume at 1 time:		Length at 1 time:		Tip_geod_depth at 1 time:		Tip_vert_depth at 1 time:		Tip (X,Y,Z) at 1 time:		Tortuosity 1 time:		Av_radius 1 time:		PCA_vert_angle 1 time:		N_children at 1 time:
Branch id:	4194374	parent id:	4169554	Class:	Lateral	Fork_g_depth:	70.73	H order:	2	Volume at 0 time:		Length at 0 time:		Tip_geod_depth at 0 time:		Tip_vert_depth at 0 time:		Tip (X,Y,Z) at 0 time:		Tortuosity 0 time:		Av_radius 0 time:		PCA_vert_angle 0 time:		N_children at 0 time:		is_longer_than_parent 0 time:		PCA_parent_child_angle 0 time:		Volume at 1 time:		Length at 1 time:		Tip_geod_depth at 1 time:		Tip_vert_depth at 1 time:		Tip (X,Y,Z) at 1 time:		Tortuosity 1 time:		Av_radius 1 time:		PCA_vert_angle 1 time:		N_children at 1 time:
Branch id:	4194979	parent id:	4165324	Class:	Lateral	Fork_g_depth:	73.68	H order:	2	Volume at 0 time:		Length at 0 time:		Tip_geod_depth at 0 time:		Tip_vert_depth at 0 time:		Tip (X,Y,Z) at 0 time:		Tortuosity 0 time:		Av_radius 0 time:		PCA_vert_angle 0 time:		N_children at 0 time:		is_longer_than_parent 0 time:		PCA_parent_child_angle 0 time:		Volume at 1 time:		Length at 1 time:		Tip_geod_depth at 1 time:		Tip_vert_depth at 1 time:		Tip (X,Y,Z) at 1 time:		Tortuosity 1 time:		Av_radius 1 time:		PCA_vert_angle 1 time:		N_children at 1 time:
Branch id:	4195738	parent id:	267243	Class:	Lateral	Fork_g_depth:	67.51	H order:	1	Volume at 0 time:		Length at 0 time:		Tip_geod_depth at 0 time:		Tip_vert_depth at 0 time:		Tip (X,Y,Z) at 0 time:		Tortuosity 0 time:		Av_radius 0 time:		PCA_vert_angle 0 time:		N_children at 0 time:		is_longer_than_parent 0 time:		PCA_parent_child_angle 0 time:		Volume at 1 time:		Length at 1 time:		Tip_geod_depth at 1 time:		Tip_vert_depth at 1 time:		Tip (X,Y,Z) at 1 time:		Tortuosity 1 time:		Av_radius 1 time:		PCA_vert_angle 1 time:		N_children at 1 time:
Branch id:	4196299	parent id:	4194374	Class:	Lateral	Fork_g_depth:	80.68	H order:	3	Volume at 0 time:		Length at 0 time:		Tip_geod_depth at 0 time:		Tip_vert_depth at 0 time:		Tip (X,Y,Z) at 0 time:		Tortuosity 0 time:		Av_radius 0 time:		PCA_vert_angle 0 time:		N_children at 0 time:		is_longer_than_parent 0 time:		PCA_parent_child_angle 0 time:		Volume at 1 time:		Length at 1 time:		Tip_geod_depth at 1 time:		Tip_vert_depth at 1 time:		Tip (X,Y,Z) at 1 time:		Tortuosity 1 time:		Av_radius 1 time:		PCA_vert_angle 1 time:		N_children at 1 time:
Branch id:	4197073	parent id:	4197655	Class:	Lateral	Fork_g_depth:	82.78	H order:	3	Volume at 0 time:		Length at 0 time:		Tip_geod_depth at 0 time:		Tip_vert_depth at 0 time:		Tip (X,Y,Z) at 0 time:		Tortuosity 0 time:		Av_radius 0 time:		PCA_vert_angle 0 time:		N_children at 0 time:		is_longer_than_parent 0 time:		PCA_parent_child_angle 0 time:		Volume at 1 time:		Length at 1 time:		Tip_geod_depth at 1 time:		Tip_vert_depth at 1 time:		Tip (X,Y,Z) at 1 time:		Tortuosity 1 time:		Av_radius 1 time:		PCA_vert_angle 1 time:		N_children at 1 time:
Branch id:	4197655	parent id:	4169554	Class:	Lateral	Fork_g_depth:	74.73	H order:	2	Volume at 0 time:		Length at 0 time:		Tip_geod_depth at 0 time:		Tip_vert_depth at 0 time:		Tip (X,Y,Z) at 0 time:		Tortuosity 0 time:		Av_radius 0 time:		PCA_vert_angle 0 time:		N_children at 0 time:		is_longer_than_parent 0 time:		PCA_parent_child_angle 0 time:		Volume at 1 time:		Length at 1 time:		Tip_geod_depth at 1 time:		Tip_vert_depth at 1 time:		Tip (X,Y,Z) at 1 time:		Tortuosity 1 time:		Av_radius 1 time:		PCA_vert_angle 1 time:		N_children at 1 time:
Branch id:	4197720	parent id:	4162811	Class:	Lateral	Fork_g_depth:	83.45	H order:	3	Volume at 0 time:		Length at 0 time:		Tip_geod_depth at 0 time:		Tip_vert_depth at 0 time:		Tip (X,Y,Z) at 0 time:		Tortuosity 0 time:		Av_radius 0 time:		PCA_vert_angle 0 time:		N_children at 0 time:		is_longer_than_parent 0 time:		PCA_parent_child_angle 0 time:		Volume at 1 time:		Length at 1 time:		Tip_geod_depth at 1 time:		Tip_vert_depth at 1 time:		Tip (X,Y,Z) at 1 time:		Tortuosity 1 time:		Av_radius 1 time:		PCA_vert_angle 1 time:		N_children at 1 time:
Branch id:	4197856	parent id:	4198430	Class:	Lateral	Fork_g_depth:	85.88	H order:	4	Volume at 0 time:		Length at 0 time:		Tip_geod_depth at 0 time:		Tip_vert_depth at 0 time:		Tip (X,Y,Z) at 0 time:		Tortuosity 0 time:		Av_radius 0 time:		PCA_vert_angle 0 time:		N_children at 0 time:		is_longer_than_parent 0 time:		PCA_parent_child_angle 0 time:		Volume at 1 time:		Length at 1 time:		Tip_geod_depth at 1 time:		Tip_vert_depth at 1 time:		Tip (X,Y,Z) at 1 time:		Tortuosity 1 time:		Av_radius 1 time:		PCA_vert_angle 1 time:		N_children at 1 time:
Branch id:	4198105	parent id:	4163585	Class:	Lateral	Fork_g_depth:	85.97	H order:	5	Volume at 0 time:		Length at 0 time:		Tip_geod_depth at 0 time:		Tip_vert_depth at 0 time:		Tip (X,Y,Z) at 0 time:		Tortuosity 0 time:		Av_radius 0 time:		PCA_vert_angle 0 time:		N_children at 0 time:		is_longer_than_parent 0 time:		PCA_parent_child_angle 0 time:		Volume at 1 time:		Length at 1 time:		Tip_geod_depth at 1 time:		Tip_vert_depth at 1 time:		Tip (X,Y,Z) at 1 time:		Tortuosity 1 time:		Av_radius 1 time:		PCA_vert_angle 1 time:		N_children at 1 time:
Branch id:	4198430	parent id:	4199012	Class:	Lateral	Fork_g_depth:	82.46	H order:	3	Volume at 0 time:		Length at 0 time:		Tip_geod_depth at 0 time:		Tip_vert_depth at 0 time:		Tip (X,Y,Z) at 0 time:		Tortuosity 0 time:		Av_radius 0 time:		PCA_vert_angle 0 time:		N_children at 0 time:		is_longer_than_parent 0 time:		PCA_parent_child_angle 0 time:		Volume at 1 time:		Length at 1 time:		Tip_geod_depth at 1 time:		Tip_vert_depth at 1 time:		Tip (X,Y,Z) at 1 time:		Tortuosity 1 time:		Av_radius 1 time:		PCA_vert_angle 1 time:		N_children at 1 time:
Branch id:	4199012	parent id:	4169554	Class:	Lateral	Fork_g_depth:	79.80	H order:	2	Volume at 0 time:		Length at 0 time:		Tip_geod_depth at 0 time:		Tip_vert_depth at 0 time:		Tip (X,Y,Z) at 0 time:		Tortuosity 0 time:		Av_radius 0 time:		PCA_vert_angle 0 time:		N_children at 0 time:		is_longer_than_parent 0 time:		PCA_parent_child_angle 0 time:		Volume at 1 time:		Length at 1 time:		Tip_geod_depth at 1 time:		Tip_vert_depth at 1 time:		Tip (X,Y,Z) at 1 time:		Tortuosity 1 time:		Av_radius 1 time:		PCA_vert_angle 1 time:		N_children at 1 time:
Branch id:	4201773	parent id:	4136018	Class:	Lateral	Fork_g_depth:	86.53	H order:	4	Volume at 0 time:		Length at 0 time:		Tip_geod_depth at 0 time:		Tip_vert_depth at 0 time:		Tip (X,Y,Z) at 0 time:		Tortuosity 0 time:		Av_radius 0 time:		PCA_vert_angle 0 time:		N_children at 0 time:		is_longer_than_parent 0 time:		PCA_parent_child_angle 0 time:		Volume at 1 time:		Length at 1 time:		Tip_geod_depth at 1 time:		Tip_vert_depth at 1 time:		Tip (X,Y,Z) at 1 time:		Tortuosity 1 time:		Av_radius 1 time:		PCA_vert_angle 1 time:		N_children at 1 time:
Branch id:	4201965	parent id:	4165696	Class:	Lateral	Fork_g_depth:	85.11	H order:	3	Volume at 0 time:		Length at 0 time:		Tip_geod_depth at 0 time:		Tip_vert_depth at 0 time:		Tip (X,Y,Z) at 0 time:		Tortuosity 0 time:		Av_radius 0 time:		PCA_vert_angle 0 time:		N_children at 0 time:		is_longer_than_parent 0 time:		PCA_parent_child_angle 0 time:		Volume at 1 time:		Length at 1 time:		Tip_geod_depth at 1 time:		Tip_vert_depth at 1 time:		Tip (X,Y,Z) at 1 time:		Tortuosity 1 time:		Av_radius 1 time:		PCA_vert_angle 1 time:		N_children at 1 time:
Branch id:	4332758	parent id:	267243	Class:	Lateral	Fork_g_depth:	51.70	H order:	1	Volume at 0 time:		Length at 0 time:		Tip_geod_depth at 0 time:		Tip_vert_depth at 0 time:		Tip (X,Y,Z) at 0 time:		Tortuosity 0 time:		Av_radius 0 time:		PCA_vert_angle 0 time:		N_children at 0 time:		is_longer_than_parent 0 time:		PCA_parent_child_angle 0 time:		Volume at 1 time:		Length at 1 time:		Tip_geod_depth at 1 time:		Tip_vert_depth at 1 time:		Tip (X,Y,Z) at 1 time:		Tortuosity 1 time:		Av_radius 1 time:		PCA_vert_angle 1 time:		N_children at 1 time:
Branch id:	4367672	parent id:	4332758	Class:	Lateral	Fork_g_depth:	76.80	H order:	2	Volume at 0 time:		Length at 0 time:		Tip_geod_depth at 0 time:		Tip_vert_depth at 0 time:		Tip (X,Y,Z) at 0 time:		Tortuosity 0 time:		Av_radius 0 time:		PCA_vert_angle 0 time:		N_children at 0 time:		is_longer_than_parent 0 time:		PCA_parent_child_angle 0 time:		Volume at 1 time:		Length at 1 time:		Tip_geod_depth at 1 time:		Tip_vert_depth at 1 time:		Tip (X,Y,Z) at 1 time:		Tortuosity 1 time:		Av_radius 1 time:		PCA_vert_angle 1 time:		N_children at 1 time:
Branch id:	4371274	parent id:	4375204	Class:	Lateral	Fork_g_depth:	68.53	H order:	3	Volume at 0 time:		Length at 0 time:		Tip_geod_depth at 0 time:		Tip_vert_depth at 0 time:		Tip (X,Y,Z) at 0 time:		Tortuosity 0 time:		Av_radius 0 time:		PCA_vert_angle 0 time:		N_children at 0 time:		is_longer_than_parent 0 time:		PCA_parent_child_angle 0 time:		Volume at 1 time:		Length at 1 time:		Tip_geod_depth at 1 time:		Tip_vert_depth at 1 time:		Tip (X,Y,Z) at 1 time:		Tortuosity 1 time:		Av_radius 1 time:		PCA_vert_angle 1 time:		N_children at 1 time:
Branch id:	4375204	parent id:	4396888	Class:	Lateral	Fork_g_depth:	63.07	H order:	2	Volume at 0 time:		Length at 0 time:		Tip_geod_depth at 0 time:		Tip_vert_depth at 0 time:		Tip (X,Y,Z) at 0 time:		Tortuosity 0 time:		Av_radius 0 time:		PCA_vert_angle 0 time:		N_children at 0 time:		is_longer_than_parent 0 time:		PCA_parent_child_angle 0 time:		Volume at 1 time:		Length at 1 time:		Tip_geod_depth at 1 time:		Tip_vert_depth at 1 time:		Tip (X,Y,Z) at 1 time:		Tortuosity 1 time:		Av_radius 1 time:		PCA_vert_angle 1 time:		N_children at 1 time:
Branch id:	4396888	parent id:	267243	Class:	Lateral	Fork_g_depth:	58.71	H order:	1	Volume at 0 time:		Length at 0 time:		Tip_geod_depth at 0 time:		Tip_vert_depth at 0 time:		Tip (X,Y,Z) at 0 time:		Tortuosity 0 time:		Av_radius 0 time:		PCA_vert_angle 0 time:		N_children at 0 time:		is_longer_than_parent 0 time:		PCA_parent_child_angle 0 time:		Volume at 1 time:		Length at 1 time:		Tip_geod_depth at 1 time:		Tip_vert_depth at 1 time:		Tip (X,Y,Z) at 1 time:		Tortuosity 1 time:		Av_radius 1 time:		PCA_vert_angle 1 time:		N_children at 1 time:
Branch id:	4417917	parent id:	4655376	Class:	Lateral	Fork_g_depth:	84.10	H order:	2	Volume at 0 time:		Length at 0 time:		Tip_geod_depth at 0 time:		Tip_vert_depth at 0 time:		Tip (X,Y,Z) at 0 time:		Tortuosity 0 time:		Av_radius 0 time:		PCA_vert_angle 0 time:		N_children at 0 time:		is_longer_than_parent 0 time:		PCA_parent_child_angle 0 time:		Volume at 1 time:		Length at 1 time:		Tip_geod_depth at 1 time:		Tip_vert_depth at 1 time:		Tip (X,Y,Z) at 1 time:		Tortuosity 1 time:		Av_radius 1 time:		PCA_vert_angle 1 time:		N_children at 1 time:
Branch id:	4506723	parent id:	4375204	Class:	Lateral	Fork_g_depth:	70.17	H order:	3	Volume at 0 time:		Length at 0 time:		Tip_geod_depth at 0 time:		Tip_vert_depth at 0 time:		Tip (X,Y,Z) at 0 time:		Tortuosity 0 time:		Av_radius 0 time:		PCA_vert_angle 0 time:		N_children at 0 time:		is_longer_than_parent 0 time:		PCA_parent_child_angle 0 time:		Volume at 1 time:		Length at 1 time:		Tip_geod_depth at 1 time:		Tip_vert_depth at 1 time:		Tip (X,Y,Z) at 1 time:		Tortuosity 1 time:		Av_radius 1 time:		PCA_vert_angle 1 time:		N_children at 1 time:
Branch id:	4507888	parent id:	4375204	Class:	Lateral	Fork_g_depth:	74.73	H order:	3	Volume at 0 time:		Length at 0 time:		Tip_geod_depth at 0 time:		Tip_vert_depth at 0 time:		Tip (X,Y,Z) at 0 time:		Tortuosity 0 time:		Av_radius 0 time:		PCA_vert_angle 0 time:		N_children at 0 time:		is_longer_than_parent 0 time:		PCA_parent_child_angle 0 time:		Volume at 1 time:		Length at 1 time:		Tip_geod_depth at 1 time:		Tip_vert_depth at 1 time:		Tip (X,Y,Z) at 1 time:		Tortuosity 1 time:		Av_radius 1 time:		PCA_vert_angle 1 time:		N_children at 1 time:
Branch id:	4536868	parent id:	4060392	Class:	Lateral	Fork_g_depth:	87.39	H order:	3	Volume at 0 time:		Length at 0 time:		Tip_geod_depth at 0 time:		Tip_vert_depth at 0 time:		Tip (X,Y,Z) at 0 time:		Tortuosity 0 time:		Av_radius 0 time:		PCA_vert_angle 0 time:		N_children at 0 time:		is_longer_than_parent 0 time:		PCA_parent_child_angle 0 time:		Volume at 1 time:		Length at 1 time:		Tip_geod_depth at 1 time:		Tip_vert_depth at 1 time:		Tip (X,Y,Z) at 1 time:		Tortuosity 1 time:		Av_radius 1 time:		PCA_vert_angle 1 time:		N_children at 1 time:
Branch id:	4542212	parent id:	4371274	Class:	Lateral	Fork_g_depth:	81.83	H order:	4	Volume at 0 time:		Length at 0 time:		Tip_geod_depth at 0 time:		Tip_vert_depth at 0 time:		Tip (X,Y,Z) at 0 time:		Tortuosity 0 time:		Av_radius 0 time:		PCA_vert_angle 0 time:		N_children at 0 time:		is_longer_than_parent 0 time:		PCA_parent_child_angle 0 time:		Volume at 1 time:		Length at 1 time:		Tip_geod_depth at 1 time:		Tip_vert_depth at 1 time:		Tip (X,Y,Z) at 1 time:		Tortuosity 1 time:		Av_radius 1 time:		PCA_vert_angle 1 time:		N_children at 1 time:
Branch id:	4545529	parent id:	267243	Class:	Lateral	Fork_g_depth:	47.41	H order:	1	Volume at 0 time:		Length at 0 time:		Tip_geod_depth at 0 time:		Tip_vert_depth at 0 time:		Tip (X,Y,Z) at 0 time:		Tortuosity 0 time:		Av_radius 0 time:		PCA_vert_angle 0 time:		N_children at 0 time:		is_longer_than_parent 0 time:		PCA_parent_child_angle 0 time:		Volume at 1 time:		Length at 1 time:		Tip_geod_depth at 1 time:		Tip_vert_depth at 1 time:		Tip (X,Y,Z) at 1 time:		Tortuosity 1 time:		Av_radius 1 time:		PCA_vert_angle 1 time:		N_children at 1 time:
Branch id:	4561592	parent id:	267243	Class:	Lateral	Fork_g_depth:	51.09	H order:	1	Volume at 0 time:		Length at 0 time:		Tip_geod_depth at 0 time:		Tip_vert_depth at 0 time:		Tip (X,Y,Z) at 0 time:		Tortuosity 0 time:		Av_radius 0 time:		PCA_vert_angle 0 time:		N_children at 0 time:		is_longer_than_parent 0 time:		PCA_parent_child_angle 0 time:		Volume at 1 time:		Length at 1 time:		Tip_geod_depth at 1 time:		Tip_vert_depth at 1 time:		Tip (X,Y,Z) at 1 time:		Tortuosity 1 time:		Av_radius 1 time:		PCA_vert_angle 1 time:		N_children at 1 time:
Branch id:	4563864	parent id:	6430947	Class:	Lateral	Fork_g_depth:	34.61	H order:	4	Volume at 0 time:		Length at 0 time:		Tip_geod_depth at 0 time:		Tip_vert_depth at 0 time:		Tip (X,Y,Z) at 0 time:		Tortuosity 0 time:		Av_radius 0 time:		PCA_vert_angle 0 time:		N_children at 0 time:		is_longer_than_parent 0 time:		PCA_parent_child_angle 0 time:		Volume at 1 time:		Length at 1 time:		Tip_geod_depth at 1 time:		Tip_vert_depth at 1 time:		Tip (X,Y,Z) at 1 time:		Tortuosity 1 time:		Av_radius 1 time:		PCA_vert_angle 1 time:		N_children at 1 time:
Branch id:	4565712	parent id:	4084423	Class:	Lateral	Fork_g_depth:	49.12	H order:	2	Volume at 0 time:		Length at 0 time:		Tip_geod_depth at 0 time:		Tip_vert_depth at 0 time:		Tip (X,Y,Z) at 0 time:		Tortuosity 0 time:		Av_radius 0 time:		PCA_vert_angle 0 time:		N_children at 0 time:		is_longer_than_parent 0 time:		PCA_parent_child_angle 0 time:		Volume at 1 time:		Length at 1 time:		Tip_geod_depth at 1 time:		Tip_vert_depth at 1 time:		Tip (X,Y,Z) at 1 time:		Tortuosity 1 time:		Av_radius 1 time:		PCA_vert_angle 1 time:		N_children at 1 time:
Branch id:	4571578	parent id:	4604170	Class:	Lateral	Fork_g_depth:	96.46	H order:	5	Volume at 0 time:		Length at 0 time:		Tip_geod_depth at 0 time:		Tip_vert_depth at 0 time:		Tip (X,Y,Z) at 0 time:		Tortuosity 0 time:		Av_radius 0 time:		PCA_vert_angle 0 time:		N_children at 0 time:		is_longer_than_parent 0 time:		PCA_parent_child_angle 0 time:		Volume at 1 time:		Length at 1 time:		Tip_geod_depth at 1 time:		Tip_vert_depth at 1 time:		Tip (X,Y,Z) at 1 time:		Tortuosity 1 time:		Av_radius 1 time:		PCA_vert_angle 1 time:		N_children at 1 time:
Branch id:	4590181	parent id:	267243	Class:	Lateral	Fork_g_depth:	18.71	H order:	1	Volume at 0 time:		Length at 0 time:		Tip_geod_depth at 0 time:		Tip_vert_depth at 0 time:		Tip (X,Y,Z) at 0 time:		Tortuosity 0 time:		Av_radius 0 time:		PCA_vert_angle 0 time:		N_children at 0 time:		is_longer_than_parent 0 time:		PCA_parent_child_angle 0 time:		Volume at 1 time:		Length at 1 time:		Tip_geod_depth at 1 time:		Tip_vert_depth at 1 time:		Tip (X,Y,Z) at 1 time:		Tortuosity 1 time:		Av_radius 1 time:		PCA_vert_angle 1 time:		N_children at 1 time:
Branch id:	4601194	parent id:	4561592	Class:	Lateral	Fork_g_depth:	73.90	H order:	2	Volume at 0 time:		Length at 0 time:		Tip_geod_depth at 0 time:		Tip_vert_depth at 0 time:		Tip (X,Y,Z) at 0 time:		Tortuosity 0 time:		Av_radius 0 time:		PCA_vert_angle 0 time:		N_children at 0 time:		is_longer_than_parent 0 time:		PCA_parent_child_angle 0 time:		Volume at 1 time:		Length at 1 time:		Tip_geod_depth at 1 time:		Tip_vert_depth at 1 time:		Tip (X,Y,Z) at 1 time:		Tortuosity 1 time:		Av_radius 1 time:		PCA_vert_angle 1 time:		N_children at 1 time:
Branch id:	4601945	parent id:	4561592	Class:	Lateral	Fork_g_depth:	78.65	H order:	2	Volume at 0 time:		Length at 0 time:		Tip_geod_depth at 0 time:		Tip_vert_depth at 0 time:		Tip (X,Y,Z) at 0 time:		Tortuosity 0 time:		Av_radius 0 time:		PCA_vert_angle 0 time:		N_children at 0 time:		is_longer_than_parent 0 time:		PCA_parent_child_angle 0 time:		Volume at 1 time:		Length at 1 time:		Tip_geod_depth at 1 time:		Tip_vert_depth at 1 time:		Tip (X,Y,Z) at 1 time:		Tortuosity 1 time:		Av_radius 1 time:		PCA_vert_angle 1 time:		N_children at 1 time:
Branch id:	4602330	parent id:	4396888	Class:	Lateral	Fork_g_depth:	59.09	H order:	2	Volume at 0 time:		Length at 0 time:		Tip_geod_depth at 0 time:		Tip_vert_depth at 0 time:		Tip (X,Y,Z) at 0 time:		Tortuosity 0 time:		Av_radius 0 time:		PCA_vert_angle 0 time:		N_children at 0 time:		is_longer_than_parent 0 time:		PCA_parent_child_angle 0 time:		Volume at 1 time:		Length at 1 time:		Tip_geod_depth at 1 time:		Tip_vert_depth at 1 time:		Tip (X,Y,Z) at 1 time:		Tortuosity 1 time:		Av_radius 1 time:		PCA_vert_angle 1 time:		N_children at 1 time:
Branch id:	4604170	parent id:	4536868	Class:	Lateral	Fork_g_depth:	93.31	H order:	4	Volume at 0 time:		Length at 0 time:		Tip_geod_depth at 0 time:		Tip_vert_depth at 0 time:		Tip (X,Y,Z) at 0 time:		Tortuosity 0 time:		Av_radius 0 time:		PCA_vert_angle 0 time:		N_children at 0 time:		is_longer_than_parent 0 time:		PCA_parent_child_angle 0 time:		Volume at 1 time:		Length at 1 time:		Tip_geod_depth at 1 time:		Tip_vert_depth at 1 time:		Tip (X,Y,Z) at 1 time:		Tortuosity 1 time:		Av_radius 1 time:		PCA_vert_angle 1 time:		N_children at 1 time:
Branch id:	4604281	parent id:	4602330	Class:	Lateral	Fork_g_depth:	73.88	H order:	3	Volume at 0 time:		Length at 0 time:		Tip_geod_depth at 0 time:		Tip_vert_depth at 0 time:		Tip (X,Y,Z) at 0 time:		Tortuosity 0 time:		Av_radius 0 time:		PCA_vert_angle 0 time:		N_children at 0 time:		is_longer_than_parent 0 time:		PCA_parent_child_angle 0 time:		Volume at 1 time:		Length at 1 time:		Tip_geod_depth at 1 time:		Tip_vert_depth at 1 time:		Tip (X,Y,Z) at 1 time:		Tortuosity 1 time:		Av_radius 1 time:		PCA_vert_angle 1 time:		N_children at 1 time:
Branch id:	4605440	parent id:	4371274	Class:	Lateral	Fork_g_depth:	80.14	H order:	4	Volume at 0 time:		Length at 0 time:		Tip_geod_depth at 0 time:		Tip_vert_depth at 0 time:		Tip (X,Y,Z) at 0 time:		Tortuosity 0 time:		Av_radius 0 time:		PCA_vert_angle 0 time:		N_children at 0 time:		is_longer_than_parent 0 time:		PCA_parent_child_angle 0 time:		Volume at 1 time:		Length at 1 time:		Tip_geod_depth at 1 time:		Tip_vert_depth at 1 time:		Tip (X,Y,Z) at 1 time:		Tortuosity 1 time:		Av_radius 1 time:		PCA_vert_angle 1 time:		N_children at 1 time:
Branch id:	4635569	parent id:	267243	Class:	Lateral	Fork_g_depth:	51.29	H order:	1	Volume at 0 time:		Length at 0 time:		Tip_geod_depth at 0 time:		Tip_vert_depth at 0 time:		Tip (X,Y,Z) at 0 time:		Tortuosity 0 time:		Av_radius 0 time:		PCA_vert_angle 0 time:		N_children at 0 time:		is_longer_than_parent 0 time:		PCA_parent_child_angle 0 time:		Volume at 1 time:		Length at 1 time:		Tip_geod_depth at 1 time:		Tip_vert_depth at 1 time:		Tip (X,Y,Z) at 1 time:		Tortuosity 1 time:		Av_radius 1 time:		PCA_vert_angle 1 time:		N_children at 1 time:
Branch id:	4655376	parent id:	267243	Class:	Lateral	Fork_g_depth:	10.07	H order:	1	Volume at 0 time:		Length at 0 time:		Tip_geod_depth at 0 time:		Tip_vert_depth at 0 time:		Tip (X,Y,Z) at 0 time:		Tortuosity 0 time:		Av_radius 0 time:		PCA_vert_angle 0 time:		N_children at 0 time:		is_longer_than_parent 0 time:		PCA_parent_child_angle 0 time:		Volume at 1 time:		Length at 1 time:		Tip_geod_depth at 1 time:		Tip_vert_depth at 1 time:		Tip (X,Y,Z) at 1 time:		Tortuosity 1 time:		Av_radius 1 time:		PCA_vert_angle 1 time:		N_children at 1 time:
Branch id:	4672439	parent id:	4332758	Class:	Lateral	Fork_g_depth:	52.93	H order:	2	Volume at 0 time:		Length at 0 time:		Tip_geod_depth at 0 time:		Tip_vert_depth at 0 time:		Tip (X,Y,Z) at 0 time:		Tortuosity 0 time:		Av_radius 0 time:		PCA_vert_angle 0 time:		N_children at 0 time:		is_longer_than_parent 0 time:		PCA_parent_child_angle 0 time:		Volume at 1 time:		Length at 1 time:		Tip_geod_depth at 1 time:		Tip_vert_depth at 1 time:		Tip (X,Y,Z) at 1 time:		Tortuosity 1 time:		Av_radius 1 time:		PCA_vert_angle 1 time:		N_children at 1 time:
Branch id:	4683415	parent id:	4812957	Class:	Lateral	Fork_g_depth:	11.61	H order:	2	Volume at 0 time:		Length at 0 time:		Tip_geod_depth at 0 time:		Tip_vert_depth at 0 time:		Tip (X,Y,Z) at 0 time:		Tortuosity 0 time:		Av_radius 0 time:		PCA_vert_angle 0 time:		N_children at 0 time:		is_longer_than_parent 0 time:		PCA_parent_child_angle 0 time:		Volume at 1 time:		Length at 1 time:		Tip_geod_depth at 1 time:		Tip_vert_depth at 1 time:		Tip (X,Y,Z) at 1 time:		Tortuosity 1 time:		Av_radius 1 time:		PCA_vert_angle 1 time:		N_children at 1 time:
Branch id:	4698280	parent id:	267243	Class:	Lateral	Fork_g_depth:	47.09	H order:	1	Volume at 0 time:		Length at 0 time:		Tip_geod_depth at 0 time:		Tip_vert_depth at 0 time:		Tip (X,Y,Z) at 0 time:		Tortuosity 0 time:		Av_radius 0 time:		PCA_vert_angle 0 time:		N_children at 0 time:		is_longer_than_parent 0 time:		PCA_parent_child_angle 0 time:		Volume at 1 time:		Length at 1 time:		Tip_geod_depth at 1 time:		Tip_vert_depth at 1 time:		Tip (X,Y,Z) at 1 time:		Tortuosity 1 time:		Av_radius 1 time:		PCA_vert_angle 1 time:		N_children at 1 time:
Branch id:	4702893	parent id:	4698280	Class:	Lateral	Fork_g_depth:	56.34	H order:	2	Volume at 0 time:		Length at 0 time:		Tip_geod_depth at 0 time:		Tip_vert_depth at 0 time:		Tip (X,Y,Z) at 0 time:		Tortuosity 0 time:		Av_radius 0 time:		PCA_vert_angle 0 time:		N_children at 0 time:		is_longer_than_parent 0 time:		PCA_parent_child_angle 0 time:		Volume at 1 time:		Length at 1 time:		Tip_geod_depth at 1 time:		Tip_vert_depth at 1 time:		Tip (X,Y,Z) at 1 time:		Tortuosity 1 time:		Av_radius 1 time:		PCA_vert_angle 1 time:		N_children at 1 time:
Branch id:	4794479	parent id:	4655376	Class:	Lateral	Fork_g_depth:	65.15	H order:	2	Volume at 0 time:		Length at 0 time:		Tip_geod_depth at 0 time:		Tip_vert_depth at 0 time:		Tip (X,Y,Z) at 0 time:		Tortuosity 0 time:		Av_radius 0 time:		PCA_vert_angle 0 time:		N_children at 0 time:		is_longer_than_parent 0 time:		PCA_parent_child_angle 0 time:		Volume at 1 time:		Length at 1 time:		Tip_geod_depth at 1 time:		Tip_vert_depth at 1 time:		Tip (X,Y,Z) at 1 time:		Tortuosity 1 time:		Av_radius 1 time:		PCA_vert_angle 1 time:		N_children at 1 time:
Branch id:	4810907	parent id:	4545529	Class:	Lateral	Fork_g_depth:	53.19	H order:	2	Volume at 0 time:		Length at 0 time:		Tip_geod_depth at 0 time:		Tip_vert_depth at 0 time:		Tip (X,Y,Z) at 0 time:		Tortuosity 0 time:		Av_radius 0 time:		PCA_vert_angle 0 time:		N_children at 0 time:		is_longer_than_parent 0 time:		PCA_parent_child_angle 0 time:		Volume at 1 time:		Length at 1 time:		Tip_geod_depth at 1 time:		Tip_vert_depth at 1 time:		Tip (X,Y,Z) at 1 time:		Tortuosity 1 time:		Av_radius 1 time:		PCA_vert_angle 1 time:		N_children at 1 time:
Branch id:	4812957	parent id:	267243	Class:	Seminal	Fork_g_depth:	0.00	H order:	1	Volume at 0 time:	3752	Length at 0 time:	36.08	Tip_geod_depth at 0 time:	37.08	Tip_vert_depth at 0 time:	7.27	Tip (X,Y,Z) at 0 time:	(15.11, 66.41, 93.76)	Tortuosity 0 time:	1.00	Av_radius 0 time:	5.75	PCA_vert_angle 0 time:	98.36	N_children at 0 time:	0	is_longer_than_parent 0 time:	0	PCA_parent_child_angle 0 time:	46.45	Volume at 1 time:	4572	Length at 1 time:	82.30	Tip_geod_depth at 1 time:	83.30	Tip_vert_depth at 1 time:	33.22	Tip (X,Y,Z) at 1 time:	(-15.85, 80.59, 67.81)	Tortuosity 1 time:	1.00	Av_radius 1 time:	4.21	PCA_vert_angle 1 time:	124.05	N_children at 1 time:	0
Branch id:	4867336	parent id:	4868886	Class:	Lateral	Fork_g_depth:	59.83	H order:	5	Volume at 0 time:		Length at 0 time:		Tip_geod_depth at 0 time:		Tip_vert_depth at 0 time:		Tip (X,Y,Z) at 0 time:		Tortuosity 0 time:		Av_radius 0 time:		PCA_vert_angle 0 time:		N_children at 0 time:		is_longer_than_parent 0 time:		PCA_parent_child_angle 0 time:		Volume at 1 time:		Length at 1 time:		Tip_geod_depth at 1 time:		Tip_vert_depth at 1 time:		Tip (X,Y,Z) at 1 time:		Tortuosity 1 time:		Av_radius 1 time:		PCA_vert_angle 1 time:		N_children at 1 time:
Branch id:	4867917	parent id:	4868886	Class:	Lateral	Fork_g_depth:	61.93	H order:	5	Volume at 0 time:		Length at 0 time:		Tip_geod_depth at 0 time:		Tip_vert_depth at 0 time:		Tip (X,Y,Z) at 0 time:		Tortuosity 0 time:		Av_radius 0 time:		PCA_vert_angle 0 time:		N_children at 0 time:		is_longer_than_parent 0 time:		PCA_parent_child_angle 0 time:		Volume at 1 time:		Length at 1 time:		Tip_geod_depth at 1 time:		Tip_vert_depth at 1 time:		Tip (X,Y,Z) at 1 time:		Tortuosity 1 time:		Av_radius 1 time:		PCA_vert_angle 1 time:		N_children at 1 time:
Branch id:	4867927	parent id:	4937977	Class:	Lateral	Fork_g_depth:	58.24	H order:	3	Volume at 0 time:		Length at 0 time:		Tip_geod_depth at 0 time:		Tip_vert_depth at 0 time:		Tip (X,Y,Z) at 0 time:		Tortuosity 0 time:		Av_radius 0 time:		PCA_vert_angle 0 time:		N_children at 0 time:		is_longer_than_parent 0 time:		PCA_parent_child_angle 0 time:		Volume at 1 time:		Length at 1 time:		Tip_geod_depth at 1 time:		Tip_vert_depth at 1 time:		Tip (X,Y,Z) at 1 time:		Tortuosity 1 time:		Av_radius 1 time:		PCA_vert_angle 1 time:		N_children at 1 time:
Branch id:	4868886	parent id:	4906143	Class:	Lateral	Fork_g_depth:	58.12	H order:	4	Volume at 0 time:		Length at 0 time:		Tip_geod_depth at 0 time:		Tip_vert_depth at 0 time:		Tip (X,Y,Z) at 0 time:		Tortuosity 0 time:		Av_radius 0 time:		PCA_vert_angle 0 time:		N_children at 0 time:		is_longer_than_parent 0 time:		PCA_parent_child_angle 0 time:		Volume at 1 time:		Length at 1 time:		Tip_geod_depth at 1 time:		Tip_vert_depth at 1 time:		Tip (X,Y,Z) at 1 time:		Tortuosity 1 time:		Av_radius 1 time:		PCA_vert_angle 1 time:		N_children at 1 time:
Branch id:	4869661	parent id:	4868886	Class:	Lateral	Fork_g_depth:	61.10	H order:	5	Volume at 0 time:		Length at 0 time:		Tip_geod_depth at 0 time:		Tip_vert_depth at 0 time:		Tip (X,Y,Z) at 0 time:		Tortuosity 0 time:		Av_radius 0 time:		PCA_vert_angle 0 time:		N_children at 0 time:		is_longer_than_parent 0 time:		PCA_parent_child_angle 0 time:		Volume at 1 time:		Length at 1 time:		Tip_geod_depth at 1 time:		Tip_vert_depth at 1 time:		Tip (X,Y,Z) at 1 time:		Tortuosity 1 time:		Av_radius 1 time:		PCA_vert_angle 1 time:		N_children at 1 time:
Branch id:	4871015	parent id:	4869661	Class:	Lateral	Fork_g_depth:	64.95	H order:	6	Volume at 0 time:		Length at 0 time:		Tip_geod_depth at 0 time:		Tip_vert_depth at 0 time:		Tip (X,Y,Z) at 0 time:		Tortuosity 0 time:		Av_radius 0 time:		PCA_vert_angle 0 time:		N_children at 0 time:		is_longer_than_parent 0 time:		PCA_parent_child_angle 0 time:		Volume at 1 time:		Length at 1 time:		Tip_geod_depth at 1 time:		Tip_vert_depth at 1 time:		Tip (X,Y,Z) at 1 time:		Tortuosity 1 time:		Av_radius 1 time:		PCA_vert_angle 1 time:		N_children at 1 time:
Branch id:	4871635	parent id:	3977510	Class:	Lateral	Fork_g_depth:	38.07	H order:	2	Volume at 0 time:		Length at 0 time:		Tip_geod_depth at 0 time:		Tip_vert_depth at 0 time:		Tip (X,Y,Z) at 0 time:		Tortuosity 0 time:		Av_radius 0 time:		PCA_vert_angle 0 time:		N_children at 0 time:		is_longer_than_parent 0 time:		PCA_parent_child_angle 0 time:		Volume at 1 time:		Length at 1 time:		Tip_geod_depth at 1 time:		Tip_vert_depth at 1 time:		Tip (X,Y,Z) at 1 time:		Tortuosity 1 time:		Av_radius 1 time:		PCA_vert_angle 1 time:		N_children at 1 time:
Branch id:	4871988	parent id:	4871015	Class:	Lateral	Fork_g_depth:	67.27	H order:	7	Volume at 0 time:		Length at 0 time:		Tip_geod_depth at 0 time:		Tip_vert_depth at 0 time:		Tip (X,Y,Z) at 0 time:		Tortuosity 0 time:		Av_radius 0 time:		PCA_vert_angle 0 time:		N_children at 0 time:		is_longer_than_parent 0 time:		PCA_parent_child_angle 0 time:		Volume at 1 time:		Length at 1 time:		Tip_geod_depth at 1 time:		Tip_vert_depth at 1 time:		Tip (X,Y,Z) at 1 time:		Tortuosity 1 time:		Av_radius 1 time:		PCA_vert_angle 1 time:		N_children at 1 time:
Branch id:	4901960	parent id:	4698280	Class:	Lateral	Fork_g_depth:	198.43	H order:	2	Volume at 0 time:		Length at 0 time:		Tip_geod_depth at 0 time:		Tip_vert_depth at 0 time:		Tip (X,Y,Z) at 0 time:		Tortuosity 0 time:		Av_radius 0 time:		PCA_vert_angle 0 time:		N_children at 0 time:		is_longer_than_parent 0 time:		PCA_parent_child_angle 0 time:		Volume at 1 time:		Length at 1 time:		Tip_geod_depth at 1 time:		Tip_vert_depth at 1 time:		Tip (X,Y,Z) at 1 time:		Tortuosity 1 time:		Av_radius 1 time:		PCA_vert_angle 1 time:		N_children at 1 time:
Branch id:	4906143	parent id:	4937977	Class:	Lateral	Fork_g_depth:	55.83	H order:	3	Volume at 0 time:		Length at 0 time:		Tip_geod_depth at 0 time:		Tip_vert_depth at 0 time:		Tip (X,Y,Z) at 0 time:		Tortuosity 0 time:		Av_radius 0 time:		PCA_vert_angle 0 time:		N_children at 0 time:		is_longer_than_parent 0 time:		PCA_parent_child_angle 0 time:		Volume at 1 time:		Length at 1 time:		Tip_geod_depth at 1 time:		Tip_vert_depth at 1 time:		Tip (X,Y,Z) at 1 time:		Tortuosity 1 time:		Av_radius 1 time:		PCA_vert_angle 1 time:		N_children at 1 time:
Branch id:	4909420	parent id:	267243	Class:	Lateral	Fork_g_depth:	43.00	H order:	1	Volume at 0 time:		Length at 0 time:		Tip_geod_depth at 0 time:		Tip_vert_depth at 0 time:		Tip (X,Y,Z) at 0 time:		Tortuosity 0 time:		Av_radius 0 time:		PCA_vert_angle 0 time:		N_children at 0 time:		is_longer_than_parent 0 time:		PCA_parent_child_angle 0 time:		Volume at 1 time:		Length at 1 time:		Tip_geod_depth at 1 time:		Tip_vert_depth at 1 time:		Tip (X,Y,Z) at 1 time:		Tortuosity 1 time:		Av_radius 1 time:		PCA_vert_angle 1 time:		N_children at 1 time:
Branch id:	4924427	parent id:	5099987	Class:	Lateral	Fork_g_depth:	59.58	H order:	3	Volume at 0 time:		Length at 0 time:		Tip_geod_depth at 0 time:		Tip_vert_depth at 0 time:		Tip (X,Y,Z) at 0 time:		Tortuosity 0 time:		Av_radius 0 time:		PCA_vert_angle 0 time:		N_children at 0 time:		is_longer_than_parent 0 time:		PCA_parent_child_angle 0 time:		Volume at 1 time:		Length at 1 time:		Tip_geod_depth at 1 time:		Tip_vert_depth at 1 time:		Tip (X,Y,Z) at 1 time:		Tortuosity 1 time:		Av_radius 1 time:		PCA_vert_angle 1 time:		N_children at 1 time:
Branch id:	4937977	parent id:	4909420	Class:	Lateral	Fork_g_depth:	48.07	H order:	2	Volume at 0 time:		Length at 0 time:		Tip_geod_depth at 0 time:		Tip_vert_depth at 0 time:		Tip (X,Y,Z) at 0 time:		Tortuosity 0 time:		Av_radius 0 time:		PCA_vert_angle 0 time:		N_children at 0 time:		is_longer_than_parent 0 time:		PCA_parent_child_angle 0 time:		Volume at 1 time:		Length at 1 time:		Tip_geod_depth at 1 time:		Tip_vert_depth at 1 time:		Tip (X,Y,Z) at 1 time:		Tortuosity 1 time:		Av_radius 1 time:		PCA_vert_angle 1 time:		N_children at 1 time:
Branch id:	4966080	parent id:	267243	Class:	Lateral	Fork_g_depth:	19.71	H order:	1	Volume at 0 time:		Length at 0 time:		Tip_geod_depth at 0 time:		Tip_vert_depth at 0 time:		Tip (X,Y,Z) at 0 time:		Tortuosity 0 time:		Av_radius 0 time:		PCA_vert_angle 0 time:		N_children at 0 time:		is_longer_than_parent 0 time:		PCA_parent_child_angle 0 time:		Volume at 1 time:		Length at 1 time:		Tip_geod_depth at 1 time:		Tip_vert_depth at 1 time:		Tip (X,Y,Z) at 1 time:		Tortuosity 1 time:		Av_radius 1 time:		PCA_vert_angle 1 time:		N_children at 1 time:
Branch id:	4970051	parent id:	4698280	Class:	Lateral	Fork_g_depth:	195.60	H order:	2	Volume at 0 time:		Length at 0 time:		Tip_geod_depth at 0 time:		Tip_vert_depth at 0 time:		Tip (X,Y,Z) at 0 time:		Tortuosity 0 time:		Av_radius 0 time:		PCA_vert_angle 0 time:		N_children at 0 time:		is_longer_than_parent 0 time:		PCA_parent_child_angle 0 time:		Volume at 1 time:		Length at 1 time:		Tip_geod_depth at 1 time:		Tip_vert_depth at 1 time:		Tip (X,Y,Z) at 1 time:		Tortuosity 1 time:		Av_radius 1 time:		PCA_vert_angle 1 time:		N_children at 1 time:
Branch id:	4979312	parent id:	5084042	Class:	Lateral	Fork_g_depth:	55.00	H order:	3	Volume at 0 time:		Length at 0 time:		Tip_geod_depth at 0 time:		Tip_vert_depth at 0 time:		Tip (X,Y,Z) at 0 time:		Tortuosity 0 time:		Av_radius 0 time:		PCA_vert_angle 0 time:		N_children at 0 time:		is_longer_than_parent 0 time:		PCA_parent_child_angle 0 time:		Volume at 1 time:		Length at 1 time:		Tip_geod_depth at 1 time:		Tip_vert_depth at 1 time:		Tip (X,Y,Z) at 1 time:		Tortuosity 1 time:		Av_radius 1 time:		PCA_vert_angle 1 time:		N_children at 1 time:
Branch id:	4979702	parent id:	5084042	Class:	Lateral	Fork_g_depth:	49.90	H order:	3	Volume at 0 time:		Length at 0 time:		Tip_geod_depth at 0 time:		Tip_vert_depth at 0 time:		Tip (X,Y,Z) at 0 time:		Tortuosity 0 time:		Av_radius 0 time:		PCA_vert_angle 0 time:		N_children at 0 time:		is_longer_than_parent 0 time:		PCA_parent_child_angle 0 time:		Volume at 1 time:		Length at 1 time:		Tip_geod_depth at 1 time:		Tip_vert_depth at 1 time:		Tip (X,Y,Z) at 1 time:		Tortuosity 1 time:		Av_radius 1 time:		PCA_vert_angle 1 time:		N_children at 1 time:
Branch id:	4980089	parent id:	5084042	Class:	Lateral	Fork_g_depth:	56.00	H order:	3	Volume at 0 time:		Length at 0 time:		Tip_geod_depth at 0 time:		Tip_vert_depth at 0 time:		Tip (X,Y,Z) at 0 time:		Tortuosity 0 time:		Av_radius 0 time:		PCA_vert_angle 0 time:		N_children at 0 time:		is_longer_than_parent 0 time:		PCA_parent_child_angle 0 time:		Volume at 1 time:		Length at 1 time:		Tip_geod_depth at 1 time:		Tip_vert_depth at 1 time:		Tip (X,Y,Z) at 1 time:		Tortuosity 1 time:		Av_radius 1 time:		PCA_vert_angle 1 time:		N_children at 1 time:
Branch id:	4983567	parent id:	5084042	Class:	Lateral	Fork_g_depth:	74.07	H order:	3	Volume at 0 time:		Length at 0 time:		Tip_geod_depth at 0 time:		Tip_vert_depth at 0 time:		Tip (X,Y,Z) at 0 time:		Tortuosity 0 time:		Av_radius 0 time:		PCA_vert_angle 0 time:		N_children at 0 time:		is_longer_than_parent 0 time:		PCA_parent_child_angle 0 time:		Volume at 1 time:		Length at 1 time:		Tip_geod_depth at 1 time:		Tip_vert_depth at 1 time:		Tip (X,Y,Z) at 1 time:		Tortuosity 1 time:		Av_radius 1 time:		PCA_vert_angle 1 time:		N_children at 1 time:
Branch id:	4994603	parent id:	267243	Class:	Lateral	Fork_g_depth:	5.24	H order:	1	Volume at 0 time:		Length at 0 time:		Tip_geod_depth at 0 time:		Tip_vert_depth at 0 time:		Tip (X,Y,Z) at 0 time:		Tortuosity 0 time:		Av_radius 0 time:		PCA_vert_angle 0 time:		N_children at 0 time:		is_longer_than_parent 0 time:		PCA_parent_child_angle 0 time:		Volume at 1 time:		Length at 1 time:		Tip_geod_depth at 1 time:		Tip_vert_depth at 1 time:		Tip (X,Y,Z) at 1 time:		Tortuosity 1 time:		Av_radius 1 time:		PCA_vert_angle 1 time:		N_children at 1 time:
Branch id:	5003038	parent id:	4698280	Class:	Lateral	Fork_g_depth:	202.07	H order:	2	Volume at 0 time:		Length at 0 time:		Tip_geod_depth at 0 time:		Tip_vert_depth at 0 time:		Tip (X,Y,Z) at 0 time:		Tortuosity 0 time:		Av_radius 0 time:		PCA_vert_angle 0 time:		N_children at 0 time:		is_longer_than_parent 0 time:		PCA_parent_child_angle 0 time:		Volume at 1 time:		Length at 1 time:		Tip_geod_depth at 1 time:		Tip_vert_depth at 1 time:		Tip (X,Y,Z) at 1 time:		Tortuosity 1 time:		Av_radius 1 time:		PCA_vert_angle 1 time:		N_children at 1 time:
Branch id:	5004119	parent id:	4966080	Class:	Lateral	Fork_g_depth:	60.14	H order:	2	Volume at 0 time:		Length at 0 time:		Tip_geod_depth at 0 time:		Tip_vert_depth at 0 time:		Tip (X,Y,Z) at 0 time:		Tortuosity 0 time:		Av_radius 0 time:		PCA_vert_angle 0 time:		N_children at 0 time:		is_longer_than_parent 0 time:		PCA_parent_child_angle 0 time:		Volume at 1 time:		Length at 1 time:		Tip_geod_depth at 1 time:		Tip_vert_depth at 1 time:		Tip (X,Y,Z) at 1 time:		Tortuosity 1 time:		Av_radius 1 time:		PCA_vert_angle 1 time:		N_children at 1 time:
Branch id:	5014923	parent id:	4812957	Class:	Lateral	Fork_g_depth:	93.15	H order:	2	Volume at 0 time:		Length at 0 time:		Tip_geod_depth at 0 time:		Tip_vert_depth at 0 time:		Tip (X,Y,Z) at 0 time:		Tortuosity 0 time:		Av_radius 0 time:		PCA_vert_angle 0 time:		N_children at 0 time:		is_longer_than_parent 0 time:		PCA_parent_child_angle 0 time:		Volume at 1 time:		Length at 1 time:		Tip_geod_depth at 1 time:		Tip_vert_depth at 1 time:		Tip (X,Y,Z) at 1 time:		Tortuosity 1 time:		Av_radius 1 time:		PCA_vert_angle 1 time:		N_children at 1 time:
Branch id:	5016485	parent id:	4812957	Class:	Lateral	Fork_g_depth:	89.74	H order:	2	Volume at 0 time:		Length at 0 time:		Tip_geod_depth at 0 time:		Tip_vert_depth at 0 time:		Tip (X,Y,Z) at 0 time:		Tortuosity 0 time:		Av_radius 0 time:		PCA_vert_angle 0 time:		N_children at 0 time:		is_longer_than_parent 0 time:		PCA_parent_child_angle 0 time:		Volume at 1 time:		Length at 1 time:		Tip_geod_depth at 1 time:		Tip_vert_depth at 1 time:		Tip (X,Y,Z) at 1 time:		Tortuosity 1 time:		Av_radius 1 time:		PCA_vert_angle 1 time:		N_children at 1 time:
Branch id:	5056316	parent id:	267243	Class:	Lateral	Fork_g_depth:	22.07	H order:	1	Volume at 0 time:		Length at 0 time:		Tip_geod_depth at 0 time:		Tip_vert_depth at 0 time:		Tip (X,Y,Z) at 0 time:		Tortuosity 0 time:		Av_radius 0 time:		PCA_vert_angle 0 time:		N_children at 0 time:		is_longer_than_parent 0 time:		PCA_parent_child_angle 0 time:		Volume at 1 time:		Length at 1 time:		Tip_geod_depth at 1 time:		Tip_vert_depth at 1 time:		Tip (X,Y,Z) at 1 time:		Tortuosity 1 time:		Av_radius 1 time:		PCA_vert_angle 1 time:		N_children at 1 time:
Branch id:	5084042	parent id:	4909420	Class:	Lateral	Fork_g_depth:	45.46	H order:	2	Volume at 0 time:		Length at 0 time:		Tip_geod_depth at 0 time:		Tip_vert_depth at 0 time:		Tip (X,Y,Z) at 0 time:		Tortuosity 0 time:		Av_radius 0 time:		PCA_vert_angle 0 time:		N_children at 0 time:		is_longer_than_parent 0 time:		PCA_parent_child_angle 0 time:		Volume at 1 time:		Length at 1 time:		Tip_geod_depth at 1 time:		Tip_vert_depth at 1 time:		Tip (X,Y,Z) at 1 time:		Tortuosity 1 time:		Av_radius 1 time:		PCA_vert_angle 1 time:		N_children at 1 time:
Branch id:	5085153	parent id:	4812957	Class:	Lateral	Fork_g_depth:	95.42	H order:	2	Volume at 0 time:		Length at 0 time:		Tip_geod_depth at 0 time:		Tip_vert_depth at 0 time:		Tip (X,Y,Z) at 0 time:		Tortuosity 0 time:		Av_radius 0 time:		PCA_vert_angle 0 time:		N_children at 0 time:		is_longer_than_parent 0 time:		PCA_parent_child_angle 0 time:		Volume at 1 time:		Length at 1 time:		Tip_geod_depth at 1 time:		Tip_vert_depth at 1 time:		Tip (X,Y,Z) at 1 time:		Tortuosity 1 time:		Av_radius 1 time:		PCA_vert_angle 1 time:		N_children at 1 time:
Branch id:	5099987	parent id:	4655376	Class:	Lateral	Fork_g_depth:	47.19	H order:	2	Volume at 0 time:		Length at 0 time:		Tip_geod_depth at 0 time:		Tip_vert_depth at 0 time:		Tip (X,Y,Z) at 0 time:		Tortuosity 0 time:		Av_radius 0 time:		PCA_vert_angle 0 time:		N_children at 0 time:		is_longer_than_parent 0 time:		PCA_parent_child_angle 0 time:		Volume at 1 time:		Length at 1 time:		Tip_geod_depth at 1 time:		Tip_vert_depth at 1 time:		Tip (X,Y,Z) at 1 time:		Tortuosity 1 time:		Av_radius 1 time:		PCA_vert_angle 1 time:		N_children at 1 time:
Branch id:	5139729	parent id:	4994603	Class:	Lateral	Fork_g_depth:	37.64	H order:	2	Volume at 0 time:		Length at 0 time:		Tip_geod_depth at 0 time:		Tip_vert_depth at 0 time:		Tip (X,Y,Z) at 0 time:		Tortuosity 0 time:		Av_radius 0 time:		PCA_vert_angle 0 time:		N_children at 0 time:		is_longer_than_parent 0 time:		PCA_parent_child_angle 0 time:		Volume at 1 time:		Length at 1 time:		Tip_geod_depth at 1 time:		Tip_vert_depth at 1 time:		Tip (X,Y,Z) at 1 time:		Tortuosity 1 time:		Av_radius 1 time:		PCA_vert_angle 1 time:		N_children at 1 time:
Branch id:	5173764	parent id:	4698280	Class:	Lateral	Fork_g_depth:	197.34	H order:	2	Volume at 0 time:		Length at 0 time:		Tip_geod_depth at 0 time:		Tip_vert_depth at 0 time:		Tip (X,Y,Z) at 0 time:		Tortuosity 0 time:		Av_radius 0 time:		PCA_vert_angle 0 time:		N_children at 0 time:		is_longer_than_parent 0 time:		PCA_parent_child_angle 0 time:		Volume at 1 time:		Length at 1 time:		Tip_geod_depth at 1 time:		Tip_vert_depth at 1 time:		Tip (X,Y,Z) at 1 time:		Tortuosity 1 time:		Av_radius 1 time:		PCA_vert_angle 1 time:		N_children at 1 time:
Branch id:	5174906	parent id:	4698280	Class:	Lateral	Fork_g_depth:	182.07	H order:	2	Volume at 0 time:		Length at 0 time:		Tip_geod_depth at 0 time:		Tip_vert_depth at 0 time:		Tip (X,Y,Z) at 0 time:		Tortuosity 0 time:		Av_radius 0 time:		PCA_vert_angle 0 time:		N_children at 0 time:		is_longer_than_parent 0 time:		PCA_parent_child_angle 0 time:		Volume at 1 time:		Length at 1 time:		Tip_geod_depth at 1 time:		Tip_vert_depth at 1 time:		Tip (X,Y,Z) at 1 time:		Tortuosity 1 time:		Av_radius 1 time:		PCA_vert_angle 1 time:		N_children at 1 time:
Branch id:	5186434	parent id:	4812957	Class:	Lateral	Fork_g_depth:	83.98	H order:	2	Volume at 0 time:		Length at 0 time:		Tip_geod_depth at 0 time:		Tip_vert_depth at 0 time:		Tip (X,Y,Z) at 0 time:		Tortuosity 0 time:		Av_radius 0 time:		PCA_vert_angle 0 time:		N_children at 0 time:		is_longer_than_parent 0 time:		PCA_parent_child_angle 0 time:		Volume at 1 time:		Length at 1 time:		Tip_geod_depth at 1 time:		Tip_vert_depth at 1 time:		Tip (X,Y,Z) at 1 time:		Tortuosity 1 time:		Av_radius 1 time:		PCA_vert_angle 1 time:		N_children at 1 time:
Branch id:	5208491	parent id:	4698280	Class:	Lateral	Fork_g_depth:	197.34	H order:	2	Volume at 0 time:		Length at 0 time:		Tip_geod_depth at 0 time:		Tip_vert_depth at 0 time:		Tip (X,Y,Z) at 0 time:		Tortuosity 0 time:		Av_radius 0 time:		PCA_vert_angle 0 time:		N_children at 0 time:		is_longer_than_parent 0 time:		PCA_parent_child_angle 0 time:		Volume at 1 time:		Length at 1 time:		Tip_geod_depth at 1 time:		Tip_vert_depth at 1 time:		Tip (X,Y,Z) at 1 time:		Tortuosity 1 time:		Av_radius 1 time:		PCA_vert_angle 1 time:		N_children at 1 time:
Branch id:	5273227	parent id:	4655376	Class:	Lateral	Fork_g_depth:	41.12	H order:	2	Volume at 0 time:		Length at 0 time:		Tip_geod_depth at 0 time:		Tip_vert_depth at 0 time:		Tip (X,Y,Z) at 0 time:		Tortuosity 0 time:		Av_radius 0 time:		PCA_vert_angle 0 time:		N_children at 0 time:		is_longer_than_parent 0 time:		PCA_parent_child_angle 0 time:		Volume at 1 time:		Length at 1 time:		Tip_geod_depth at 1 time:		Tip_vert_depth at 1 time:		Tip (X,Y,Z) at 1 time:		Tortuosity 1 time:		Av_radius 1 time:		PCA_vert_angle 1 time:		N_children at 1 time:
Branch id:	5285228	parent id:	267243	Class:	Lateral	Fork_g_depth:	40.58	H order:	1	Volume at 0 time:		Length at 0 time:		Tip_geod_depth at 0 time:		Tip_vert_depth at 0 time:		Tip (X,Y,Z) at 0 time:		Tortuosity 0 time:		Av_radius 0 time:		PCA_vert_angle 0 time:		N_children at 0 time:		is_longer_than_parent 0 time:		PCA_parent_child_angle 0 time:		Volume at 1 time:		Length at 1 time:		Tip_geod_depth at 1 time:		Tip_vert_depth at 1 time:		Tip (X,Y,Z) at 1 time:		Tortuosity 1 time:		Av_radius 1 time:		PCA_vert_angle 1 time:		N_children at 1 time:
Branch id:	5285374	parent id:	4812957	Class:	Lateral	Fork_g_depth:	74.37	H order:	2	Volume at 0 time:		Length at 0 time:		Tip_geod_depth at 0 time:		Tip_vert_depth at 0 time:		Tip (X,Y,Z) at 0 time:		Tortuosity 0 time:		Av_radius 0 time:		PCA_vert_angle 0 time:		N_children at 0 time:		is_longer_than_parent 0 time:		PCA_parent_child_angle 0 time:		Volume at 1 time:		Length at 1 time:		Tip_geod_depth at 1 time:		Tip_vert_depth at 1 time:		Tip (X,Y,Z) at 1 time:		Tortuosity 1 time:		Av_radius 1 time:		PCA_vert_angle 1 time:		N_children at 1 time:
Branch id:	5318749	parent id:	4812957	Class:	Lateral	Fork_g_depth:	70.22	H order:	2	Volume at 0 time:		Length at 0 time:		Tip_geod_depth at 0 time:		Tip_vert_depth at 0 time:		Tip (X,Y,Z) at 0 time:		Tortuosity 0 time:		Av_radius 0 time:		PCA_vert_angle 0 time:		N_children at 0 time:		is_longer_than_parent 0 time:		PCA_parent_child_angle 0 time:		Volume at 1 time:		Length at 1 time:		Tip_geod_depth at 1 time:		Tip_vert_depth at 1 time:		Tip (X,Y,Z) at 1 time:		Tortuosity 1 time:		Av_radius 1 time:		PCA_vert_angle 1 time:		N_children at 1 time:
Branch id:	5382899	parent id:	4698280	Class:	Lateral	Fork_g_depth:	121.54	H order:	2	Volume at 0 time:		Length at 0 time:		Tip_geod_depth at 0 time:		Tip_vert_depth at 0 time:		Tip (X,Y,Z) at 0 time:		Tortuosity 0 time:		Av_radius 0 time:		PCA_vert_angle 0 time:		N_children at 0 time:		is_longer_than_parent 0 time:		PCA_parent_child_angle 0 time:		Volume at 1 time:		Length at 1 time:		Tip_geod_depth at 1 time:		Tip_vert_depth at 1 time:		Tip (X,Y,Z) at 1 time:		Tortuosity 1 time:		Av_radius 1 time:		PCA_vert_angle 1 time:		N_children at 1 time:
Branch id:	5414641	parent id:	267243	Class:	Lateral	Fork_g_depth:	14.61	H order:	1	Volume at 0 time:		Length at 0 time:		Tip_geod_depth at 0 time:		Tip_vert_depth at 0 time:		Tip (X,Y,Z) at 0 time:		Tortuosity 0 time:		Av_radius 0 time:		PCA_vert_angle 0 time:		N_children at 0 time:		is_longer_than_parent 0 time:		PCA_parent_child_angle 0 time:		Volume at 1 time:		Length at 1 time:		Tip_geod_depth at 1 time:		Tip_vert_depth at 1 time:		Tip (X,Y,Z) at 1 time:		Tortuosity 1 time:		Av_radius 1 time:		PCA_vert_angle 1 time:		N_children at 1 time:
Branch id:	5423884	parent id:	4812957	Class:	Lateral	Fork_g_depth:	82.30	H order:	2	Volume at 0 time:		Length at 0 time:		Tip_geod_depth at 0 time:		Tip_vert_depth at 0 time:		Tip (X,Y,Z) at 0 time:		Tortuosity 0 time:		Av_radius 0 time:		PCA_vert_angle 0 time:		N_children at 0 time:		is_longer_than_parent 0 time:		PCA_parent_child_angle 0 time:		Volume at 1 time:		Length at 1 time:		Tip_geod_depth at 1 time:		Tip_vert_depth at 1 time:		Tip (X,Y,Z) at 1 time:		Tortuosity 1 time:		Av_radius 1 time:		PCA_vert_angle 1 time:		N_children at 1 time:
Branch id:	5441816	parent id:	4655376	Class:	Lateral	Fork_g_depth:	40.95	H order:	2	Volume at 0 time:		Length at 0 time:		Tip_geod_depth at 0 time:		Tip_vert_depth at 0 time:		Tip (X,Y,Z) at 0 time:		Tortuosity 0 time:		Av_radius 0 time:		PCA_vert_angle 0 time:		N_children at 0 time:		is_longer_than_parent 0 time:		PCA_parent_child_angle 0 time:		Volume at 1 time:		Length at 1 time:		Tip_geod_depth at 1 time:		Tip_vert_depth at 1 time:		Tip (X,Y,Z) at 1 time:		Tortuosity 1 time:		Av_radius 1 time:		PCA_vert_angle 1 time:		N_children at 1 time:
Branch id:	5442215	parent id:	4655376	Class:	Lateral	Fork_g_depth:	42.00	H order:	2	Volume at 0 time:		Length at 0 time:		Tip_geod_depth at 0 time:		Tip_vert_depth at 0 time:		Tip (X,Y,Z) at 0 time:		Tortuosity 0 time:		Av_radius 0 time:		PCA_vert_angle 0 time:		N_children at 0 time:		is_longer_than_parent 0 time:		PCA_parent_child_angle 0 time:		Volume at 1 time:		Length at 1 time:		Tip_geod_depth at 1 time:		Tip_vert_depth at 1 time:		Tip (X,Y,Z) at 1 time:		Tortuosity 1 time:		Av_radius 1 time:		PCA_vert_angle 1 time:		N_children at 1 time:
Branch id:	5477907	parent id:	4655376	Class:	Lateral	Fork_g_depth:	36.27	H order:	2	Volume at 0 time:		Length at 0 time:		Tip_geod_depth at 0 time:		Tip_vert_depth at 0 time:		Tip (X,Y,Z) at 0 time:		Tortuosity 0 time:		Av_radius 0 time:		PCA_vert_angle 0 time:		N_children at 0 time:		is_longer_than_parent 0 time:		PCA_parent_child_angle 0 time:		Volume at 1 time:		Length at 1 time:		Tip_geod_depth at 1 time:		Tip_vert_depth at 1 time:		Tip (X,Y,Z) at 1 time:		Tortuosity 1 time:		Av_radius 1 time:		PCA_vert_angle 1 time:		N_children at 1 time:
Branch id:	5480233	parent id:	4698280	Class:	Lateral	Fork_g_depth:	155.04	H order:	2	Volume at 0 time:		Length at 0 time:		Tip_geod_depth at 0 time:		Tip_vert_depth at 0 time:		Tip (X,Y,Z) at 0 time:		Tortuosity 0 time:		Av_radius 0 time:		PCA_vert_angle 0 time:		N_children at 0 time:		is_longer_than_parent 0 time:		PCA_parent_child_angle 0 time:		Volume at 1 time:		Length at 1 time:		Tip_geod_depth at 1 time:		Tip_vert_depth at 1 time:		Tip (X,Y,Z) at 1 time:		Tortuosity 1 time:		Av_radius 1 time:		PCA_vert_angle 1 time:		N_children at 1 time:
Branch id:	5521102	parent id:	4812957	Class:	Lateral	Fork_g_depth:	58.15	H order:	2	Volume at 0 time:		Length at 0 time:		Tip_geod_depth at 0 time:		Tip_vert_depth at 0 time:		Tip (X,Y,Z) at 0 time:		Tortuosity 0 time:		Av_radius 0 time:		PCA_vert_angle 0 time:		N_children at 0 time:		is_longer_than_parent 0 time:		PCA_parent_child_angle 0 time:		Volume at 1 time:		Length at 1 time:		Tip_geod_depth at 1 time:		Tip_vert_depth at 1 time:		Tip (X,Y,Z) at 1 time:		Tortuosity 1 time:		Av_radius 1 time:		PCA_vert_angle 1 time:		N_children at 1 time:
Branch id:	5522451	parent id:	4812957	Class:	Lateral	Fork_g_depth:	64.76	H order:	2	Volume at 0 time:		Length at 0 time:		Tip_geod_depth at 0 time:		Tip_vert_depth at 0 time:		Tip (X,Y,Z) at 0 time:		Tortuosity 0 time:		Av_radius 0 time:		PCA_vert_angle 0 time:		N_children at 0 time:		is_longer_than_parent 0 time:		PCA_parent_child_angle 0 time:		Volume at 1 time:		Length at 1 time:		Tip_geod_depth at 1 time:		Tip_vert_depth at 1 time:		Tip (X,Y,Z) at 1 time:		Tortuosity 1 time:		Av_radius 1 time:		PCA_vert_angle 1 time:		N_children at 1 time:
Branch id:	5583848	parent id:	4698280	Class:	Lateral	Fork_g_depth:	163.34	H order:	2	Volume at 0 time:		Length at 0 time:		Tip_geod_depth at 0 time:		Tip_vert_depth at 0 time:		Tip (X,Y,Z) at 0 time:		Tortuosity 0 time:		Av_radius 0 time:		PCA_vert_angle 0 time:		N_children at 0 time:		is_longer_than_parent 0 time:		PCA_parent_child_angle 0 time:		Volume at 1 time:		Length at 1 time:		Tip_geod_depth at 1 time:		Tip_vert_depth at 1 time:		Tip (X,Y,Z) at 1 time:		Tortuosity 1 time:		Av_radius 1 time:		PCA_vert_angle 1 time:		N_children at 1 time:
Branch id:	5584254	parent id:	5382899	Class:	Lateral	Fork_g_depth:	132.36	H order:	3	Volume at 0 time:		Length at 0 time:		Tip_geod_depth at 0 time:		Tip_vert_depth at 0 time:		Tip (X,Y,Z) at 0 time:		Tortuosity 0 time:		Av_radius 0 time:		PCA_vert_angle 0 time:		N_children at 0 time:		is_longer_than_parent 0 time:		PCA_parent_child_angle 0 time:		Volume at 1 time:		Length at 1 time:		Tip_geod_depth at 1 time:		Tip_vert_depth at 1 time:		Tip (X,Y,Z) at 1 time:		Tortuosity 1 time:		Av_radius 1 time:		PCA_vert_angle 1 time:		N_children at 1 time:
Branch id:	5589009	parent id:	4812957	Class:	Lateral	Fork_g_depth:	53.22	H order:	2	Volume at 0 time:		Length at 0 time:		Tip_geod_depth at 0 time:		Tip_vert_depth at 0 time:		Tip (X,Y,Z) at 0 time:		Tortuosity 0 time:		Av_radius 0 time:		PCA_vert_angle 0 time:		N_children at 0 time:		is_longer_than_parent 0 time:		PCA_parent_child_angle 0 time:		Volume at 1 time:		Length at 1 time:		Tip_geod_depth at 1 time:		Tip_vert_depth at 1 time:		Tip (X,Y,Z) at 1 time:		Tortuosity 1 time:		Av_radius 1 time:		PCA_vert_angle 1 time:		N_children at 1 time:
Branch id:	5593278	parent id:	4812957	Class:	Lateral	Fork_g_depth:	54.95	H order:	2	Volume at 0 time:		Length at 0 time:		Tip_geod_depth at 0 time:		Tip_vert_depth at 0 time:		Tip (X,Y,Z) at 0 time:		Tortuosity 0 time:		Av_radius 0 time:		PCA_vert_angle 0 time:		N_children at 0 time:		is_longer_than_parent 0 time:		PCA_parent_child_angle 0 time:		Volume at 1 time:		Length at 1 time:		Tip_geod_depth at 1 time:		Tip_vert_depth at 1 time:		Tip (X,Y,Z) at 1 time:		Tortuosity 1 time:		Av_radius 1 time:		PCA_vert_angle 1 time:		N_children at 1 time:
Branch id:	5615478	parent id:	4698280	Class:	Lateral	Fork_g_depth:	170.80	H order:	2	Volume at 0 time:		Length at 0 time:		Tip_geod_depth at 0 time:		Tip_vert_depth at 0 time:		Tip (X,Y,Z) at 0 time:		Tortuosity 0 time:		Av_radius 0 time:		PCA_vert_angle 0 time:		N_children at 0 time:		is_longer_than_parent 0 time:		PCA_parent_child_angle 0 time:		Volume at 1 time:		Length at 1 time:		Tip_geod_depth at 1 time:		Tip_vert_depth at 1 time:		Tip (X,Y,Z) at 1 time:		Tortuosity 1 time:		Av_radius 1 time:		PCA_vert_angle 1 time:		N_children at 1 time:
Branch id:	5615680	parent id:	5616849	Class:	Lateral	Fork_g_depth:	178.22	H order:	4	Volume at 0 time:		Length at 0 time:		Tip_geod_depth at 0 time:		Tip_vert_depth at 0 time:		Tip (X,Y,Z) at 0 time:		Tortuosity 0 time:		Av_radius 0 time:		PCA_vert_angle 0 time:		N_children at 0 time:		is_longer_than_parent 0 time:		PCA_parent_child_angle 0 time:		Volume at 1 time:		Length at 1 time:		Tip_geod_depth at 1 time:		Tip_vert_depth at 1 time:		Tip (X,Y,Z) at 1 time:		Tortuosity 1 time:		Av_radius 1 time:		PCA_vert_angle 1 time:		N_children at 1 time:
Branch id:	5616012	parent id:	4994603	Class:	Lateral	Fork_g_depth:	19.10	H order:	2	Volume at 0 time:		Length at 0 time:		Tip_geod_depth at 0 time:		Tip_vert_depth at 0 time:		Tip (X,Y,Z) at 0 time:		Tortuosity 0 time:		Av_radius 0 time:		PCA_vert_angle 0 time:		N_children at 0 time:		is_longer_than_parent 0 time:		PCA_parent_child_angle 0 time:		Volume at 1 time:		Length at 1 time:		Tip_geod_depth at 1 time:		Tip_vert_depth at 1 time:		Tip (X,Y,Z) at 1 time:		Tortuosity 1 time:		Av_radius 1 time:		PCA_vert_angle 1 time:		N_children at 1 time:
Branch id:	5616849	parent id:	5682020	Class:	Lateral	Fork_g_depth:	176.95	H order:	3	Volume at 0 time:		Length at 0 time:		Tip_geod_depth at 0 time:		Tip_vert_depth at 0 time:		Tip (X,Y,Z) at 0 time:		Tortuosity 0 time:		Av_radius 0 time:		PCA_vert_angle 0 time:		N_children at 0 time:		is_longer_than_parent 0 time:		PCA_parent_child_angle 0 time:		Volume at 1 time:		Length at 1 time:		Tip_geod_depth at 1 time:		Tip_vert_depth at 1 time:		Tip (X,Y,Z) at 1 time:		Tortuosity 1 time:		Av_radius 1 time:		PCA_vert_angle 1 time:		N_children at 1 time:
Branch id:	5617615	parent id:	4698280	Class:	Lateral	Fork_g_depth:	170.90	H order:	2	Volume at 0 time:		Length at 0 time:		Tip_geod_depth at 0 time:		Tip_vert_depth at 0 time:		Tip (X,Y,Z) at 0 time:		Tortuosity 0 time:		Av_radius 0 time:		PCA_vert_angle 0 time:		N_children at 0 time:		is_longer_than_parent 0 time:		PCA_parent_child_angle 0 time:		Volume at 1 time:		Length at 1 time:		Tip_geod_depth at 1 time:		Tip_vert_depth at 1 time:		Tip (X,Y,Z) at 1 time:		Tortuosity 1 time:		Av_radius 1 time:		PCA_vert_angle 1 time:		N_children at 1 time:
Branch id:	5617998	parent id:	4698280	Class:	Lateral	Fork_g_depth:	164.34	H order:	2	Volume at 0 time:		Length at 0 time:		Tip_geod_depth at 0 time:		Tip_vert_depth at 0 time:		Tip (X,Y,Z) at 0 time:		Tortuosity 0 time:		Av_radius 0 time:		PCA_vert_angle 0 time:		N_children at 0 time:		is_longer_than_parent 0 time:		PCA_parent_child_angle 0 time:		Volume at 1 time:		Length at 1 time:		Tip_geod_depth at 1 time:		Tip_vert_depth at 1 time:		Tip (X,Y,Z) at 1 time:		Tortuosity 1 time:		Av_radius 1 time:		PCA_vert_angle 1 time:		N_children at 1 time:
Branch id:	5619539	parent id:	4698280	Class:	Lateral	Fork_g_depth:	130.90	H order:	2	Volume at 0 time:		Length at 0 time:		Tip_geod_depth at 0 time:		Tip_vert_depth at 0 time:		Tip (X,Y,Z) at 0 time:		Tortuosity 0 time:		Av_radius 0 time:		PCA_vert_angle 0 time:		N_children at 0 time:		is_longer_than_parent 0 time:		PCA_parent_child_angle 0 time:		Volume at 1 time:		Length at 1 time:		Tip_geod_depth at 1 time:		Tip_vert_depth at 1 time:		Tip (X,Y,Z) at 1 time:		Tortuosity 1 time:		Av_radius 1 time:		PCA_vert_angle 1 time:		N_children at 1 time:
Branch id:	5622825	parent id:	5056316	Class:	Lateral	Fork_g_depth:	24.46	H order:	2	Volume at 0 time:		Length at 0 time:		Tip_geod_depth at 0 time:		Tip_vert_depth at 0 time:		Tip (X,Y,Z) at 0 time:		Tortuosity 0 time:		Av_radius 0 time:		PCA_vert_angle 0 time:		N_children at 0 time:		is_longer_than_parent 0 time:		PCA_parent_child_angle 0 time:		Volume at 1 time:		Length at 1 time:		Tip_geod_depth at 1 time:		Tip_vert_depth at 1 time:		Tip (X,Y,Z) at 1 time:		Tortuosity 1 time:		Av_radius 1 time:		PCA_vert_angle 1 time:		N_children at 1 time:
Branch id:	5682020	parent id:	4698280	Class:	Lateral	Fork_g_depth:	172.22	H order:	2	Volume at 0 time:		Length at 0 time:		Tip_geod_depth at 0 time:		Tip_vert_depth at 0 time:		Tip (X,Y,Z) at 0 time:		Tortuosity 0 time:		Av_radius 0 time:		PCA_vert_angle 0 time:		N_children at 0 time:		is_longer_than_parent 0 time:		PCA_parent_child_angle 0 time:		Volume at 1 time:		Length at 1 time:		Tip_geod_depth at 1 time:		Tip_vert_depth at 1 time:		Tip (X,Y,Z) at 1 time:		Tortuosity 1 time:		Av_radius 1 time:		PCA_vert_angle 1 time:		N_children at 1 time:
Branch id:	5730049	parent id:	4812957	Class:	Lateral	Fork_g_depth:	49.98	H order:	2	Volume at 0 time:		Length at 0 time:		Tip_geod_depth at 0 time:		Tip_vert_depth at 0 time:		Tip (X,Y,Z) at 0 time:		Tortuosity 0 time:		Av_radius 0 time:		PCA_vert_angle 0 time:		N_children at 0 time:		is_longer_than_parent 0 time:		PCA_parent_child_angle 0 time:		Volume at 1 time:		Length at 1 time:		Tip_geod_depth at 1 time:		Tip_vert_depth at 1 time:		Tip (X,Y,Z) at 1 time:		Tortuosity 1 time:		Av_radius 1 time:		PCA_vert_angle 1 time:		N_children at 1 time:
Branch id:	5787953	parent id:	4698280	Class:	Lateral	Fork_g_depth:	133.22	H order:	2	Volume at 0 time:		Length at 0 time:		Tip_geod_depth at 0 time:		Tip_vert_depth at 0 time:		Tip (X,Y,Z) at 0 time:		Tortuosity 0 time:		Av_radius 0 time:		PCA_vert_angle 0 time:		N_children at 0 time:		is_longer_than_parent 0 time:		PCA_parent_child_angle 0 time:		Volume at 1 time:		Length at 1 time:		Tip_geod_depth at 1 time:		Tip_vert_depth at 1 time:		Tip (X,Y,Z) at 1 time:		Tortuosity 1 time:		Av_radius 1 time:		PCA_vert_angle 1 time:		N_children at 1 time:
Branch id:	5788216	parent id:	4812957	Class:	Lateral	Fork_g_depth:	55.49	H order:	2	Volume at 0 time:		Length at 0 time:		Tip_geod_depth at 0 time:		Tip_vert_depth at 0 time:		Tip (X,Y,Z) at 0 time:		Tortuosity 0 time:		Av_radius 0 time:		PCA_vert_angle 0 time:		N_children at 0 time:		is_longer_than_parent 0 time:		PCA_parent_child_angle 0 time:		Volume at 1 time:		Length at 1 time:		Tip_geod_depth at 1 time:		Tip_vert_depth at 1 time:		Tip (X,Y,Z) at 1 time:		Tortuosity 1 time:		Av_radius 1 time:		PCA_vert_angle 1 time:		N_children at 1 time:
Branch id:	5802416	parent id:	4812957	Class:	Lateral	Fork_g_depth:	44.78	H order:	2	Volume at 0 time:		Length at 0 time:		Tip_geod_depth at 0 time:		Tip_vert_depth at 0 time:		Tip (X,Y,Z) at 0 time:		Tortuosity 0 time:		Av_radius 0 time:		PCA_vert_angle 0 time:		N_children at 0 time:		is_longer_than_parent 0 time:		PCA_parent_child_angle 0 time:		Volume at 1 time:		Length at 1 time:		Tip_geod_depth at 1 time:		Tip_vert_depth at 1 time:		Tip (X,Y,Z) at 1 time:		Tortuosity 1 time:		Av_radius 1 time:		PCA_vert_angle 1 time:		N_children at 1 time:
Branch id:	5829190	parent id:	4812957	Class:	Lateral	Fork_g_depth:	49.66	H order:	2	Volume at 0 time:		Length at 0 time:		Tip_geod_depth at 0 time:		Tip_vert_depth at 0 time:		Tip (X,Y,Z) at 0 time:		Tortuosity 0 time:		Av_radius 0 time:		PCA_vert_angle 0 time:		N_children at 0 time:		is_longer_than_parent 0 time:		PCA_parent_child_angle 0 time:		Volume at 1 time:		Length at 1 time:		Tip_geod_depth at 1 time:		Tip_vert_depth at 1 time:		Tip (X,Y,Z) at 1 time:		Tortuosity 1 time:		Av_radius 1 time:		PCA_vert_angle 1 time:		N_children at 1 time:
Branch id:	5855044	parent id:	4698280	Class:	Lateral	Fork_g_depth:	150.48	H order:	2	Volume at 0 time:		Length at 0 time:		Tip_geod_depth at 0 time:		Tip_vert_depth at 0 time:		Tip (X,Y,Z) at 0 time:		Tortuosity 0 time:		Av_radius 0 time:		PCA_vert_angle 0 time:		N_children at 0 time:		is_longer_than_parent 0 time:		PCA_parent_child_angle 0 time:		Volume at 1 time:		Length at 1 time:		Tip_geod_depth at 1 time:		Tip_vert_depth at 1 time:		Tip (X,Y,Z) at 1 time:		Tortuosity 1 time:		Av_radius 1 time:		PCA_vert_angle 1 time:		N_children at 1 time:
Branch id:	5883165	parent id:	4655376	Class:	Lateral	Fork_g_depth:	77.76	H order:	2	Volume at 0 time:		Length at 0 time:		Tip_geod_depth at 0 time:		Tip_vert_depth at 0 time:		Tip (X,Y,Z) at 0 time:		Tortuosity 0 time:		Av_radius 0 time:		PCA_vert_angle 0 time:		N_children at 0 time:		is_longer_than_parent 0 time:		PCA_parent_child_angle 0 time:		Volume at 1 time:		Length at 1 time:		Tip_geod_depth at 1 time:		Tip_vert_depth at 1 time:		Tip (X,Y,Z) at 1 time:		Tortuosity 1 time:		Av_radius 1 time:		PCA_vert_angle 1 time:		N_children at 1 time:
Branch id:	5888795	parent id:	267243	Class:	Lateral	Fork_g_depth:	5.97	H order:	1	Volume at 0 time:		Length at 0 time:		Tip_geod_depth at 0 time:		Tip_vert_depth at 0 time:		Tip (X,Y,Z) at 0 time:		Tortuosity 0 time:		Av_radius 0 time:		PCA_vert_angle 0 time:		N_children at 0 time:		is_longer_than_parent 0 time:		PCA_parent_child_angle 0 time:		Volume at 1 time:		Length at 1 time:		Tip_geod_depth at 1 time:		Tip_vert_depth at 1 time:		Tip (X,Y,Z) at 1 time:		Tortuosity 1 time:		Av_radius 1 time:		PCA_vert_angle 1 time:		N_children at 1 time:
Branch id:	5893762	parent id:	5788216	Class:	Lateral	Fork_g_depth:	58.15	H order:	3	Volume at 0 time:		Length at 0 time:		Tip_geod_depth at 0 time:		Tip_vert_depth at 0 time:		Tip (X,Y,Z) at 0 time:		Tortuosity 0 time:		Av_radius 0 time:		PCA_vert_angle 0 time:		N_children at 0 time:		is_longer_than_parent 0 time:		PCA_parent_child_angle 0 time:		Volume at 1 time:		Length at 1 time:		Tip_geod_depth at 1 time:		Tip_vert_depth at 1 time:		Tip (X,Y,Z) at 1 time:		Tortuosity 1 time:		Av_radius 1 time:		PCA_vert_angle 1 time:		N_children at 1 time:
Branch id:	5923153	parent id:	4698280	Class:	Lateral	Fork_g_depth:	135.95	H order:	2	Volume at 0 time:		Length at 0 time:		Tip_geod_depth at 0 time:		Tip_vert_depth at 0 time:		Tip (X,Y,Z) at 0 time:		Tortuosity 0 time:		Av_radius 0 time:		PCA_vert_angle 0 time:		N_children at 0 time:		is_longer_than_parent 0 time:		PCA_parent_child_angle 0 time:		Volume at 1 time:		Length at 1 time:		Tip_geod_depth at 1 time:		Tip_vert_depth at 1 time:		Tip (X,Y,Z) at 1 time:		Tortuosity 1 time:		Av_radius 1 time:		PCA_vert_angle 1 time:		N_children at 1 time:
Branch id:	5924102	parent id:	4698280	Class:	Lateral	Fork_g_depth:	143.61	H order:	2	Volume at 0 time:		Length at 0 time:		Tip_geod_depth at 0 time:		Tip_vert_depth at 0 time:		Tip (X,Y,Z) at 0 time:		Tortuosity 0 time:		Av_radius 0 time:		PCA_vert_angle 0 time:		N_children at 0 time:		is_longer_than_parent 0 time:		PCA_parent_child_angle 0 time:		Volume at 1 time:		Length at 1 time:		Tip_geod_depth at 1 time:		Tip_vert_depth at 1 time:		Tip (X,Y,Z) at 1 time:		Tortuosity 1 time:		Av_radius 1 time:		PCA_vert_angle 1 time:		N_children at 1 time:
Branch id:	5927527	parent id:	4812957	Class:	Lateral	Fork_g_depth:	51.03	H order:	2	Volume at 0 time:		Length at 0 time:		Tip_geod_depth at 0 time:		Tip_vert_depth at 0 time:		Tip (X,Y,Z) at 0 time:		Tortuosity 0 time:		Av_radius 0 time:		PCA_vert_angle 0 time:		N_children at 0 time:		is_longer_than_parent 0 time:		PCA_parent_child_angle 0 time:		Volume at 1 time:		Length at 1 time:		Tip_geod_depth at 1 time:		Tip_vert_depth at 1 time:		Tip (X,Y,Z) at 1 time:		Tortuosity 1 time:		Av_radius 1 time:		PCA_vert_angle 1 time:		N_children at 1 time:
Branch id:	6004575	parent id:	4812957	Class:	Lateral	Fork_g_depth:	34.76	H order:	2	Volume at 0 time:		Length at 0 time:		Tip_geod_depth at 0 time:		Tip_vert_depth at 0 time:		Tip (X,Y,Z) at 0 time:		Tortuosity 0 time:		Av_radius 0 time:		PCA_vert_angle 0 time:		N_children at 0 time:		is_longer_than_parent 0 time:		PCA_parent_child_angle 0 time:		Volume at 1 time:		Length at 1 time:		Tip_geod_depth at 1 time:		Tip_vert_depth at 1 time:		Tip (X,Y,Z) at 1 time:		Tortuosity 1 time:		Av_radius 1 time:		PCA_vert_angle 1 time:		N_children at 1 time:
Branch id:	6063532	parent id:	6095722	Class:	Lateral	Fork_g_depth:	49.24	H order:	4	Volume at 0 time:		Length at 0 time:		Tip_geod_depth at 0 time:		Tip_vert_depth at 0 time:		Tip (X,Y,Z) at 0 time:		Tortuosity 0 time:		Av_radius 0 time:		PCA_vert_angle 0 time:		N_children at 0 time:		is_longer_than_parent 0 time:		PCA_parent_child_angle 0 time:		Volume at 1 time:		Length at 1 time:		Tip_geod_depth at 1 time:		Tip_vert_depth at 1 time:		Tip (X,Y,Z) at 1 time:		Tortuosity 1 time:		Av_radius 1 time:		PCA_vert_angle 1 time:		N_children at 1 time:
Branch id:	6064896	parent id:	6095932	Class:	Lateral	Fork_g_depth:	37.59	H order:	4	Volume at 0 time:		Length at 0 time:		Tip_geod_depth at 0 time:		Tip_vert_depth at 0 time:		Tip (X,Y,Z) at 0 time:		Tortuosity 0 time:		Av_radius 0 time:		PCA_vert_angle 0 time:		N_children at 0 time:		is_longer_than_parent 0 time:		PCA_parent_child_angle 0 time:		Volume at 1 time:		Length at 1 time:		Tip_geod_depth at 1 time:		Tip_vert_depth at 1 time:		Tip (X,Y,Z) at 1 time:		Tortuosity 1 time:		Av_radius 1 time:		PCA_vert_angle 1 time:		N_children at 1 time:
Branch id:	6095722	parent id:	6234029	Class:	Lateral	Fork_g_depth:	46.32	H order:	3	Volume at 0 time:		Length at 0 time:		Tip_geod_depth at 0 time:		Tip_vert_depth at 0 time:		Tip (X,Y,Z) at 0 time:		Tortuosity 0 time:		Av_radius 0 time:		PCA_vert_angle 0 time:		N_children at 0 time:		is_longer_than_parent 0 time:		PCA_parent_child_angle 0 time:		Volume at 1 time:		Length at 1 time:		Tip_geod_depth at 1 time:		Tip_vert_depth at 1 time:		Tip (X,Y,Z) at 1 time:		Tortuosity 1 time:		Av_radius 1 time:		PCA_vert_angle 1 time:		N_children at 1 time:
Branch id:	6095730	parent id:	6095722	Class:	Lateral	Fork_g_depth:	51.66	H order:	4	Volume at 0 time:		Length at 0 time:		Tip_geod_depth at 0 time:		Tip_vert_depth at 0 time:		Tip (X,Y,Z) at 0 time:		Tortuosity 0 time:		Av_radius 0 time:		PCA_vert_angle 0 time:		N_children at 0 time:		is_longer_than_parent 0 time:		PCA_parent_child_angle 0 time:		Volume at 1 time:		Length at 1 time:		Tip_geod_depth at 1 time:		Tip_vert_depth at 1 time:		Tip (X,Y,Z) at 1 time:		Tortuosity 1 time:		Av_radius 1 time:		PCA_vert_angle 1 time:		N_children at 1 time:
Branch id:	6095932	parent id:	6198742	Class:	Lateral	Fork_g_depth:	38.22	H order:	3	Volume at 0 time:		Length at 0 time:		Tip_geod_depth at 0 time:		Tip_vert_depth at 0 time:		Tip (X,Y,Z) at 0 time:		Tortuosity 0 time:		Av_radius 0 time:		PCA_vert_angle 0 time:		N_children at 0 time:		is_longer_than_parent 0 time:		PCA_parent_child_angle 0 time:		Volume at 1 time:		Length at 1 time:		Tip_geod_depth at 1 time:		Tip_vert_depth at 1 time:		Tip (X,Y,Z) at 1 time:		Tortuosity 1 time:		Av_radius 1 time:		PCA_vert_angle 1 time:		N_children at 1 time:
Branch id:	6127617	parent id:	4698280	Class:	Lateral	Fork_g_depth:	136.73	H order:	2	Volume at 0 time:		Length at 0 time:		Tip_geod_depth at 0 time:		Tip_vert_depth at 0 time:		Tip (X,Y,Z) at 0 time:		Tortuosity 0 time:		Av_radius 0 time:		PCA_vert_angle 0 time:		N_children at 0 time:		is_longer_than_parent 0 time:		PCA_parent_child_angle 0 time:		Volume at 1 time:		Length at 1 time:		Tip_geod_depth at 1 time:		Tip_vert_depth at 1 time:		Tip (X,Y,Z) at 1 time:		Tortuosity 1 time:		Av_radius 1 time:		PCA_vert_angle 1 time:		N_children at 1 time:
Branch id:	6165764	parent id:	6198742	Class:	Lateral	Fork_g_depth:	41.47	H order:	3	Volume at 0 time:		Length at 0 time:		Tip_geod_depth at 0 time:		Tip_vert_depth at 0 time:		Tip (X,Y,Z) at 0 time:		Tortuosity 0 time:		Av_radius 0 time:		PCA_vert_angle 0 time:		N_children at 0 time:		is_longer_than_parent 0 time:		PCA_parent_child_angle 0 time:		Volume at 1 time:		Length at 1 time:		Tip_geod_depth at 1 time:		Tip_vert_depth at 1 time:		Tip (X,Y,Z) at 1 time:		Tortuosity 1 time:		Av_radius 1 time:		PCA_vert_angle 1 time:		N_children at 1 time:
Branch id:	6173353	parent id:	6004575	Class:	Lateral	Fork_g_depth:	67.93	H order:	3	Volume at 0 time:		Length at 0 time:		Tip_geod_depth at 0 time:		Tip_vert_depth at 0 time:		Tip (X,Y,Z) at 0 time:		Tortuosity 0 time:		Av_radius 0 time:		PCA_vert_angle 0 time:		N_children at 0 time:		is_longer_than_parent 0 time:		PCA_parent_child_angle 0 time:		Volume at 1 time:		Length at 1 time:		Tip_geod_depth at 1 time:		Tip_vert_depth at 1 time:		Tip (X,Y,Z) at 1 time:		Tortuosity 1 time:		Av_radius 1 time:		PCA_vert_angle 1 time:		N_children at 1 time:
Branch id:	6192832	parent id:	4698280	Class:	Lateral	Fork_g_depth:	153.99	H order:	2	Volume at 0 time:		Length at 0 time:		Tip_geod_depth at 0 time:		Tip_vert_depth at 0 time:		Tip (X,Y,Z) at 0 time:		Tortuosity 0 time:		Av_radius 0 time:		PCA_vert_angle 0 time:		N_children at 0 time:		is_longer_than_parent 0 time:		PCA_parent_child_angle 0 time:		Volume at 1 time:		Length at 1 time:		Tip_geod_depth at 1 time:		Tip_vert_depth at 1 time:		Tip (X,Y,Z) at 1 time:		Tortuosity 1 time:		Av_radius 1 time:		PCA_vert_angle 1 time:		N_children at 1 time:
Branch id:	6194544	parent id:	6467520	Class:	Lateral	Fork_g_depth:	158.78	H order:	3	Volume at 0 time:		Length at 0 time:		Tip_geod_depth at 0 time:		Tip_vert_depth at 0 time:		Tip (X,Y,Z) at 0 time:		Tortuosity 0 time:		Av_radius 0 time:		PCA_vert_angle 0 time:		N_children at 0 time:		is_longer_than_parent 0 time:		PCA_parent_child_angle 0 time:		Volume at 1 time:		Length at 1 time:		Tip_geod_depth at 1 time:		Tip_vert_depth at 1 time:		Tip (X,Y,Z) at 1 time:		Tortuosity 1 time:		Av_radius 1 time:		PCA_vert_angle 1 time:		N_children at 1 time:
Branch id:	6198742	parent id:	4812957	Class:	Lateral	Fork_g_depth:	36.86	H order:	2	Volume at 0 time:		Length at 0 time:		Tip_geod_depth at 0 time:		Tip_vert_depth at 0 time:		Tip (X,Y,Z) at 0 time:		Tortuosity 0 time:		Av_radius 0 time:		PCA_vert_angle 0 time:		N_children at 0 time:		is_longer_than_parent 0 time:		PCA_parent_child_angle 0 time:		Volume at 1 time:		Length at 1 time:		Tip_geod_depth at 1 time:		Tip_vert_depth at 1 time:		Tip (X,Y,Z) at 1 time:		Tortuosity 1 time:		Av_radius 1 time:		PCA_vert_angle 1 time:		N_children at 1 time:
Branch id:	6199314	parent id:	6234029	Class:	Lateral	Fork_g_depth:	65.59	H order:	3	Volume at 0 time:		Length at 0 time:		Tip_geod_depth at 0 time:		Tip_vert_depth at 0 time:		Tip (X,Y,Z) at 0 time:		Tortuosity 0 time:		Av_radius 0 time:		PCA_vert_angle 0 time:		N_children at 0 time:		is_longer_than_parent 0 time:		PCA_parent_child_angle 0 time:		Volume at 1 time:		Length at 1 time:		Tip_geod_depth at 1 time:		Tip_vert_depth at 1 time:		Tip (X,Y,Z) at 1 time:		Tortuosity 1 time:		Av_radius 1 time:		PCA_vert_angle 1 time:		N_children at 1 time:
Branch id:	6225712	parent id:	6396616	Class:	Lateral	Fork_g_depth:	38.58	H order:	3	Volume at 0 time:		Length at 0 time:		Tip_geod_depth at 0 time:		Tip_vert_depth at 0 time:		Tip (X,Y,Z) at 0 time:		Tortuosity 0 time:		Av_radius 0 time:		PCA_vert_angle 0 time:		N_children at 0 time:		is_longer_than_parent 0 time:		PCA_parent_child_angle 0 time:		Volume at 1 time:		Length at 1 time:		Tip_geod_depth at 1 time:		Tip_vert_depth at 1 time:		Tip (X,Y,Z) at 1 time:		Tortuosity 1 time:		Av_radius 1 time:		PCA_vert_angle 1 time:		N_children at 1 time:
Branch id:	6228134	parent id:	6192832	Class:	Lateral	Fork_g_depth:	171.04	H order:	3	Volume at 0 time:		Length at 0 time:		Tip_geod_depth at 0 time:		Tip_vert_depth at 0 time:		Tip (X,Y,Z) at 0 time:		Tortuosity 0 time:		Av_radius 0 time:		PCA_vert_angle 0 time:		N_children at 0 time:		is_longer_than_parent 0 time:		PCA_parent_child_angle 0 time:		Volume at 1 time:		Length at 1 time:		Tip_geod_depth at 1 time:		Tip_vert_depth at 1 time:		Tip (X,Y,Z) at 1 time:		Tortuosity 1 time:		Av_radius 1 time:		PCA_vert_angle 1 time:		N_children at 1 time:
Branch id:	6228875	parent id:	6329368	Class:	Seminal	Fork_g_depth:	1.41	H order:	2	Volume at 0 time:		Length at 0 time:		Tip_geod_depth at 0 time:		Tip_vert_depth at 0 time:		Tip (X,Y,Z) at 0 time:		Tortuosity 0 time:		Av_radius 0 time:		PCA_vert_angle 0 time:		N_children at 0 time:		is_longer_than_parent 0 time:		PCA_parent_child_angle 0 time:		Volume at 1 time:		Length at 1 time:		Tip_geod_depth at 1 time:		Tip_vert_depth at 1 time:		Tip (X,Y,Z) at 1 time:		Tortuosity 1 time:		Av_radius 1 time:		PCA_vert_angle 1 time:		N_children at 1 time:
Branch id:	6234029	parent id:	4812957	Class:	Lateral	Fork_g_depth:	45.78	H order:	2	Volume at 0 time:		Length at 0 time:		Tip_geod_depth at 0 time:		Tip_vert_depth at 0 time:		Tip (X,Y,Z) at 0 time:		Tortuosity 0 time:		Av_radius 0 time:		PCA_vert_angle 0 time:		N_children at 0 time:		is_longer_than_parent 0 time:		PCA_parent_child_angle 0 time:		Volume at 1 time:		Length at 1 time:		Tip_geod_depth at 1 time:		Tip_vert_depth at 1 time:		Tip (X,Y,Z) at 1 time:		Tortuosity 1 time:		Av_radius 1 time:		PCA_vert_angle 1 time:		N_children at 1 time:
Branch id:	6271308	parent id:	6339578	Class:	Lateral	Fork_g_depth:	42.05	H order:	3	Volume at 0 time:		Length at 0 time:		Tip_geod_depth at 0 time:		Tip_vert_depth at 0 time:		Tip (X,Y,Z) at 0 time:		Tortuosity 0 time:		Av_radius 0 time:		PCA_vert_angle 0 time:		N_children at 0 time:		is_longer_than_parent 0 time:		PCA_parent_child_angle 0 time:		Volume at 1 time:		Length at 1 time:		Tip_geod_depth at 1 time:		Tip_vert_depth at 1 time:		Tip (X,Y,Z) at 1 time:		Tortuosity 1 time:		Av_radius 1 time:		PCA_vert_angle 1 time:		N_children at 1 time:
Branch id:	6291534	parent id:	6329368	Class:	Lateral	Fork_g_depth:	37.09	H order:	2	Volume at 0 time:		Length at 0 time:		Tip_geod_depth at 0 time:		Tip_vert_depth at 0 time:		Tip (X,Y,Z) at 0 time:		Tortuosity 0 time:		Av_radius 0 time:		PCA_vert_angle 0 time:		N_children at 0 time:		is_longer_than_parent 0 time:		PCA_parent_child_angle 0 time:		Volume at 1 time:		Length at 1 time:		Tip_geod_depth at 1 time:		Tip_vert_depth at 1 time:		Tip (X,Y,Z) at 1 time:		Tortuosity 1 time:		Av_radius 1 time:		PCA_vert_angle 1 time:		N_children at 1 time:
Branch id:	6291718	parent id:	6329368	Class:	Lateral	Fork_g_depth:	7.56	H order:	2	Volume at 0 time:		Length at 0 time:		Tip_geod_depth at 0 time:		Tip_vert_depth at 0 time:		Tip (X,Y,Z) at 0 time:		Tortuosity 0 time:		Av_radius 0 time:		PCA_vert_angle 0 time:		N_children at 0 time:		is_longer_than_parent 0 time:		PCA_parent_child_angle 0 time:		Volume at 1 time:		Length at 1 time:		Tip_geod_depth at 1 time:		Tip_vert_depth at 1 time:		Tip (X,Y,Z) at 1 time:		Tortuosity 1 time:		Av_radius 1 time:		PCA_vert_angle 1 time:		N_children at 1 time:
Branch id:	6291907	parent id:	6291718	Class:	Lateral	Fork_g_depth:	21.85	H order:	3	Volume at 0 time:		Length at 0 time:		Tip_geod_depth at 0 time:		Tip_vert_depth at 0 time:		Tip (X,Y,Z) at 0 time:		Tortuosity 0 time:		Av_radius 0 time:		PCA_vert_angle 0 time:		N_children at 0 time:		is_longer_than_parent 0 time:		PCA_parent_child_angle 0 time:		Volume at 1 time:		Length at 1 time:		Tip_geod_depth at 1 time:		Tip_vert_depth at 1 time:		Tip (X,Y,Z) at 1 time:		Tortuosity 1 time:		Av_radius 1 time:		PCA_vert_angle 1 time:		N_children at 1 time:
Branch id:	6303688	parent id:	6234029	Class:	Lateral	Fork_g_depth:	57.29	H order:	3	Volume at 0 time:		Length at 0 time:		Tip_geod_depth at 0 time:		Tip_vert_depth at 0 time:		Tip (X,Y,Z) at 0 time:		Tortuosity 0 time:		Av_radius 0 time:		PCA_vert_angle 0 time:		N_children at 0 time:		is_longer_than_parent 0 time:		PCA_parent_child_angle 0 time:		Volume at 1 time:		Length at 1 time:		Tip_geod_depth at 1 time:		Tip_vert_depth at 1 time:		Tip (X,Y,Z) at 1 time:		Tortuosity 1 time:		Av_radius 1 time:		PCA_vert_angle 1 time:		N_children at 1 time:
Branch id:	6308971	parent id:	4812957	Class:	Lateral	Fork_g_depth:	22.10	H order:	2	Volume at 0 time:		Length at 0 time:		Tip_geod_depth at 0 time:		Tip_vert_depth at 0 time:		Tip (X,Y,Z) at 0 time:		Tortuosity 0 time:		Av_radius 0 time:		PCA_vert_angle 0 time:		N_children at 0 time:		is_longer_than_parent 0 time:		PCA_parent_child_angle 0 time:		Volume at 1 time:		Length at 1 time:		Tip_geod_depth at 1 time:		Tip_vert_depth at 1 time:		Tip (X,Y,Z) at 1 time:		Tortuosity 1 time:		Av_radius 1 time:		PCA_vert_angle 1 time:		N_children at 1 time:
Branch id:	6325670	parent id:	6291534	Class:	Lateral	Fork_g_depth:	38.73	H order:	3	Volume at 0 time:		Length at 0 time:		Tip_geod_depth at 0 time:		Tip_vert_depth at 0 time:		Tip (X,Y,Z) at 0 time:		Tortuosity 0 time:		Av_radius 0 time:		PCA_vert_angle 0 time:		N_children at 0 time:		is_longer_than_parent 0 time:		PCA_parent_child_angle 0 time:		Volume at 1 time:		Length at 1 time:		Tip_geod_depth at 1 time:		Tip_vert_depth at 1 time:		Tip (X,Y,Z) at 1 time:		Tortuosity 1 time:		Av_radius 1 time:		PCA_vert_angle 1 time:		N_children at 1 time:
Branch id:	6327197	parent id:	6329368	Class:	Seminal	Fork_g_depth:	1.00	H order:	2	Volume at 0 time:		Length at 0 time:		Tip_geod_depth at 0 time:		Tip_vert_depth at 0 time:		Tip (X,Y,Z) at 0 time:		Tortuosity 0 time:		Av_radius 0 time:		PCA_vert_angle 0 time:		N_children at 0 time:		is_longer_than_parent 0 time:		PCA_parent_child_angle 0 time:		Volume at 1 time:		Length at 1 time:		Tip_geod_depth at 1 time:		Tip_vert_depth at 1 time:		Tip (X,Y,Z) at 1 time:		Tortuosity 1 time:		Av_radius 1 time:		PCA_vert_angle 1 time:		N_children at 1 time:
Branch id:	6327996	parent id:	6291718	Class:	Lateral	Fork_g_depth:	10.88	H order:	3	Volume at 0 time:		Length at 0 time:		Tip_geod_depth at 0 time:		Tip_vert_depth at 0 time:		Tip (X,Y,Z) at 0 time:		Tortuosity 0 time:		Av_radius 0 time:		PCA_vert_angle 0 time:		N_children at 0 time:		is_longer_than_parent 0 time:		PCA_parent_child_angle 0 time:		Volume at 1 time:		Length at 1 time:		Tip_geod_depth at 1 time:		Tip_vert_depth at 1 time:		Tip (X,Y,Z) at 1 time:		Tortuosity 1 time:		Av_radius 1 time:		PCA_vert_angle 1 time:		N_children at 1 time:
Branch id:	6329368	parent id:	267243	Class:	Seminal	Fork_g_depth:	0.00	H order:	1	Volume at 0 time:		Length at 0 time:		Tip_geod_depth at 0 time:		Tip_vert_depth at 0 time:		Tip (X,Y,Z) at 0 time:		Tortuosity 0 time:		Av_radius 0 time:		PCA_vert_angle 0 time:		N_children at 0 time:		is_longer_than_parent 0 time:		PCA_parent_child_angle 0 time:		Volume at 1 time:		Length at 1 time:		Tip_geod_depth at 1 time:		Tip_vert_depth at 1 time:		Tip (X,Y,Z) at 1 time:		Tortuosity 1 time:		Av_radius 1 time:		PCA_vert_angle 1 time:		N_children at 1 time:
Branch id:	6330090	parent id:	6396616	Class:	Lateral	Fork_g_depth:	33.15	H order:	3	Volume at 0 time:		Length at 0 time:		Tip_geod_depth at 0 time:		Tip_vert_depth at 0 time:		Tip (X,Y,Z) at 0 time:		Tortuosity 0 time:		Av_radius 0 time:		PCA_vert_angle 0 time:		N_children at 0 time:		is_longer_than_parent 0 time:		PCA_parent_child_angle 0 time:		Volume at 1 time:		Length at 1 time:		Tip_geod_depth at 1 time:		Tip_vert_depth at 1 time:		Tip (X,Y,Z) at 1 time:		Tortuosity 1 time:		Av_radius 1 time:		PCA_vert_angle 1 time:		N_children at 1 time:
Branch id:	6339578	parent id:	4812957	Class:	Lateral	Fork_g_depth:	39.81	H order:	2	Volume at 0 time:		Length at 0 time:		Tip_geod_depth at 0 time:		Tip_vert_depth at 0 time:		Tip (X,Y,Z) at 0 time:		Tortuosity 0 time:		Av_radius 0 time:		PCA_vert_angle 0 time:		N_children at 0 time:		is_longer_than_parent 0 time:		PCA_parent_child_angle 0 time:		Volume at 1 time:		Length at 1 time:		Tip_geod_depth at 1 time:		Tip_vert_depth at 1 time:		Tip (X,Y,Z) at 1 time:		Tortuosity 1 time:		Av_radius 1 time:		PCA_vert_angle 1 time:		N_children at 1 time:
Branch id:	6360974	parent id:	6291718	Class:	Lateral	Fork_g_depth:	14.29	H order:	3	Volume at 0 time:		Length at 0 time:		Tip_geod_depth at 0 time:		Tip_vert_depth at 0 time:		Tip (X,Y,Z) at 0 time:		Tortuosity 0 time:		Av_radius 0 time:		PCA_vert_angle 0 time:		N_children at 0 time:		is_longer_than_parent 0 time:		PCA_parent_child_angle 0 time:		Volume at 1 time:		Length at 1 time:		Tip_geod_depth at 1 time:		Tip_vert_depth at 1 time:		Tip (X,Y,Z) at 1 time:		Tortuosity 1 time:		Av_radius 1 time:		PCA_vert_angle 1 time:		N_children at 1 time:
Branch id:	6364681	parent id:	6805629	Class:	Lateral	Fork_g_depth:	10.02	H order:	3	Volume at 0 time:		Length at 0 time:		Tip_geod_depth at 0 time:		Tip_vert_depth at 0 time:		Tip (X,Y,Z) at 0 time:		Tortuosity 0 time:		Av_radius 0 time:		PCA_vert_angle 0 time:		N_children at 0 time:		is_longer_than_parent 0 time:		PCA_parent_child_angle 0 time:		Volume at 1 time:		Length at 1 time:		Tip_geod_depth at 1 time:		Tip_vert_depth at 1 time:		Tip (X,Y,Z) at 1 time:		Tortuosity 1 time:		Av_radius 1 time:		PCA_vert_angle 1 time:		N_children at 1 time:
Branch id:	6365662	parent id:	6467520	Class:	Lateral	Fork_g_depth:	175.22	H order:	3	Volume at 0 time:		Length at 0 time:		Tip_geod_depth at 0 time:		Tip_vert_depth at 0 time:		Tip (X,Y,Z) at 0 time:		Tortuosity 0 time:		Av_radius 0 time:		PCA_vert_angle 0 time:		N_children at 0 time:		is_longer_than_parent 0 time:		PCA_parent_child_angle 0 time:		Volume at 1 time:		Length at 1 time:		Tip_geod_depth at 1 time:		Tip_vert_depth at 1 time:		Tip (X,Y,Z) at 1 time:		Tortuosity 1 time:		Av_radius 1 time:		PCA_vert_angle 1 time:		N_children at 1 time:
Branch id:	6374740	parent id:	6308971	Class:	Lateral	Fork_g_depth:	41.17	H order:	3	Volume at 0 time:		Length at 0 time:		Tip_geod_depth at 0 time:		Tip_vert_depth at 0 time:		Tip (X,Y,Z) at 0 time:		Tortuosity 0 time:		Av_radius 0 time:		PCA_vert_angle 0 time:		N_children at 0 time:		is_longer_than_parent 0 time:		PCA_parent_child_angle 0 time:		Volume at 1 time:		Length at 1 time:		Tip_geod_depth at 1 time:		Tip_vert_depth at 1 time:		Tip (X,Y,Z) at 1 time:		Tortuosity 1 time:		Av_radius 1 time:		PCA_vert_angle 1 time:		N_children at 1 time:
Branch id:	6395493	parent id:	6291718	Class:	Lateral	Fork_g_depth:	11.56	H order:	3	Volume at 0 time:		Length at 0 time:		Tip_geod_depth at 0 time:		Tip_vert_depth at 0 time:		Tip (X,Y,Z) at 0 time:		Tortuosity 0 time:		Av_radius 0 time:		PCA_vert_angle 0 time:		N_children at 0 time:		is_longer_than_parent 0 time:		PCA_parent_child_angle 0 time:		Volume at 1 time:		Length at 1 time:		Tip_geod_depth at 1 time:		Tip_vert_depth at 1 time:		Tip (X,Y,Z) at 1 time:		Tortuosity 1 time:		Av_radius 1 time:		PCA_vert_angle 1 time:		N_children at 1 time:
Branch id:	6396616	parent id:	4812957	Class:	Lateral	Fork_g_depth:	16.56	H order:	2	Volume at 0 time:		Length at 0 time:		Tip_geod_depth at 0 time:		Tip_vert_depth at 0 time:		Tip (X,Y,Z) at 0 time:		Tortuosity 0 time:		Av_radius 0 time:		PCA_vert_angle 0 time:		N_children at 0 time:		is_longer_than_parent 0 time:		PCA_parent_child_angle 0 time:		Volume at 1 time:		Length at 1 time:		Tip_geod_depth at 1 time:		Tip_vert_depth at 1 time:		Tip (X,Y,Z) at 1 time:		Tortuosity 1 time:		Av_radius 1 time:		PCA_vert_angle 1 time:		N_children at 1 time:
Branch id:	6398164	parent id:	6430947	Class:	Lateral	Fork_g_depth:	44.56	H order:	4	Volume at 0 time:		Length at 0 time:		Tip_geod_depth at 0 time:		Tip_vert_depth at 0 time:		Tip (X,Y,Z) at 0 time:		Tortuosity 0 time:		Av_radius 0 time:		PCA_vert_angle 0 time:		N_children at 0 time:		is_longer_than_parent 0 time:		PCA_parent_child_angle 0 time:		Volume at 1 time:		Length at 1 time:		Tip_geod_depth at 1 time:		Tip_vert_depth at 1 time:		Tip (X,Y,Z) at 1 time:		Tortuosity 1 time:		Av_radius 1 time:		PCA_vert_angle 1 time:		N_children at 1 time:
Branch id:	6430947	parent id:	6396616	Class:	Lateral	Fork_g_depth:	20.29	H order:	3	Volume at 0 time:		Length at 0 time:		Tip_geod_depth at 0 time:		Tip_vert_depth at 0 time:		Tip (X,Y,Z) at 0 time:		Tortuosity 0 time:		Av_radius 0 time:		PCA_vert_angle 0 time:		N_children at 0 time:		is_longer_than_parent 0 time:		PCA_parent_child_angle 0 time:		Volume at 1 time:		Length at 1 time:		Tip_geod_depth at 1 time:		Tip_vert_depth at 1 time:		Tip (X,Y,Z) at 1 time:		Tortuosity 1 time:		Av_radius 1 time:		PCA_vert_angle 1 time:		N_children at 1 time:
Branch id:	6433495	parent id:	6430947	Class:	Lateral	Fork_g_depth:	22.71	H order:	4	Volume at 0 time:		Length at 0 time:		Tip_geod_depth at 0 time:		Tip_vert_depth at 0 time:		Tip (X,Y,Z) at 0 time:		Tortuosity 0 time:		Av_radius 0 time:		PCA_vert_angle 0 time:		N_children at 0 time:		is_longer_than_parent 0 time:		PCA_parent_child_angle 0 time:		Volume at 1 time:		Length at 1 time:		Tip_geod_depth at 1 time:		Tip_vert_depth at 1 time:		Tip (X,Y,Z) at 1 time:		Tortuosity 1 time:		Av_radius 1 time:		PCA_vert_angle 1 time:		N_children at 1 time:
Branch id:	6433672	parent id:	6602649	Class:	Lateral	Fork_g_depth:	33.07	H order:	5	Volume at 0 time:		Length at 0 time:		Tip_geod_depth at 0 time:		Tip_vert_depth at 0 time:		Tip (X,Y,Z) at 0 time:		Tortuosity 0 time:		Av_radius 0 time:		PCA_vert_angle 0 time:		N_children at 0 time:		is_longer_than_parent 0 time:		PCA_parent_child_angle 0 time:		Volume at 1 time:		Length at 1 time:		Tip_geod_depth at 1 time:		Tip_vert_depth at 1 time:		Tip (X,Y,Z) at 1 time:		Tortuosity 1 time:		Av_radius 1 time:		PCA_vert_angle 1 time:		N_children at 1 time:
Branch id:	6435061	parent id:	4812957	Class:	Lateral	Fork_g_depth:	9.24	H order:	2	Volume at 0 time:		Length at 0 time:		Tip_geod_depth at 0 time:		Tip_vert_depth at 0 time:		Tip (X,Y,Z) at 0 time:		Tortuosity 0 time:		Av_radius 0 time:		PCA_vert_angle 0 time:		N_children at 0 time:		is_longer_than_parent 0 time:		PCA_parent_child_angle 0 time:		Volume at 1 time:		Length at 1 time:		Tip_geod_depth at 1 time:		Tip_vert_depth at 1 time:		Tip (X,Y,Z) at 1 time:		Tortuosity 1 time:		Av_radius 1 time:		PCA_vert_angle 1 time:		N_children at 1 time:
Branch id:	6435997	parent id:	6436776	Class:	Lateral	Fork_g_depth:	62.66	H order:	4	Volume at 0 time:		Length at 0 time:		Tip_geod_depth at 0 time:		Tip_vert_depth at 0 time:		Tip (X,Y,Z) at 0 time:		Tortuosity 0 time:		Av_radius 0 time:		PCA_vert_angle 0 time:		N_children at 0 time:		is_longer_than_parent 0 time:		PCA_parent_child_angle 0 time:		Volume at 1 time:		Length at 1 time:		Tip_geod_depth at 1 time:		Tip_vert_depth at 1 time:		Tip (X,Y,Z) at 1 time:		Tortuosity 1 time:		Av_radius 1 time:		PCA_vert_angle 1 time:		N_children at 1 time:
Branch id:	6436776	parent id:	6440066	Class:	Lateral	Fork_g_depth:	54.00	H order:	3	Volume at 0 time:		Length at 0 time:		Tip_geod_depth at 0 time:		Tip_vert_depth at 0 time:		Tip (X,Y,Z) at 0 time:		Tortuosity 0 time:		Av_radius 0 time:		PCA_vert_angle 0 time:		N_children at 0 time:		is_longer_than_parent 0 time:		PCA_parent_child_angle 0 time:		Volume at 1 time:		Length at 1 time:		Tip_geod_depth at 1 time:		Tip_vert_depth at 1 time:		Tip (X,Y,Z) at 1 time:		Tortuosity 1 time:		Av_radius 1 time:		PCA_vert_angle 1 time:		N_children at 1 time:
Branch id:	6436779	parent id:	4812957	Class:	Lateral	Fork_g_depth:	23.54	H order:	2	Volume at 0 time:		Length at 0 time:		Tip_geod_depth at 0 time:		Tip_vert_depth at 0 time:		Tip (X,Y,Z) at 0 time:		Tortuosity 0 time:		Av_radius 0 time:		PCA_vert_angle 0 time:		N_children at 0 time:		is_longer_than_parent 0 time:		PCA_parent_child_angle 0 time:		Volume at 1 time:		Length at 1 time:		Tip_geod_depth at 1 time:		Tip_vert_depth at 1 time:		Tip (X,Y,Z) at 1 time:		Tortuosity 1 time:		Av_radius 1 time:		PCA_vert_angle 1 time:		N_children at 1 time:
Branch id:	6439923	parent id:	6308971	Class:	Lateral	Fork_g_depth:	34.85	H order:	3	Volume at 0 time:		Length at 0 time:		Tip_geod_depth at 0 time:		Tip_vert_depth at 0 time:		Tip (X,Y,Z) at 0 time:		Tortuosity 0 time:		Av_radius 0 time:		PCA_vert_angle 0 time:		N_children at 0 time:		is_longer_than_parent 0 time:		PCA_parent_child_angle 0 time:		Volume at 1 time:		Length at 1 time:		Tip_geod_depth at 1 time:		Tip_vert_depth at 1 time:		Tip (X,Y,Z) at 1 time:		Tortuosity 1 time:		Av_radius 1 time:		PCA_vert_angle 1 time:		N_children at 1 time:
Branch id:	6440066	parent id:	4812957	Class:	Lateral	Fork_g_depth:	29.47	H order:	2	Volume at 0 time:		Length at 0 time:		Tip_geod_depth at 0 time:		Tip_vert_depth at 0 time:		Tip (X,Y,Z) at 0 time:		Tortuosity 0 time:		Av_radius 0 time:		PCA_vert_angle 0 time:		N_children at 0 time:		is_longer_than_parent 0 time:		PCA_parent_child_angle 0 time:		Volume at 1 time:		Length at 1 time:		Tip_geod_depth at 1 time:		Tip_vert_depth at 1 time:		Tip (X,Y,Z) at 1 time:		Tortuosity 1 time:		Av_radius 1 time:		PCA_vert_angle 1 time:		N_children at 1 time:
Branch id:	6464166	parent id:	6291718	Class:	Lateral	Fork_g_depth:	11.02	H order:	3	Volume at 0 time:		Length at 0 time:		Tip_geod_depth at 0 time:		Tip_vert_depth at 0 time:		Tip (X,Y,Z) at 0 time:		Tortuosity 0 time:		Av_radius 0 time:		PCA_vert_angle 0 time:		N_children at 0 time:		is_longer_than_parent 0 time:		PCA_parent_child_angle 0 time:		Volume at 1 time:		Length at 1 time:		Tip_geod_depth at 1 time:		Tip_vert_depth at 1 time:		Tip (X,Y,Z) at 1 time:		Tortuosity 1 time:		Av_radius 1 time:		PCA_vert_angle 1 time:		N_children at 1 time:
Branch id:	6467520	parent id:	4698280	Class:	Lateral	Fork_g_depth:	148.75	H order:	2	Volume at 0 time:		Length at 0 time:		Tip_geod_depth at 0 time:		Tip_vert_depth at 0 time:		Tip (X,Y,Z) at 0 time:		Tortuosity 0 time:		Av_radius 0 time:		PCA_vert_angle 0 time:		N_children at 0 time:		is_longer_than_parent 0 time:		PCA_parent_child_angle 0 time:		Volume at 1 time:		Length at 1 time:		Tip_geod_depth at 1 time:		Tip_vert_depth at 1 time:		Tip (X,Y,Z) at 1 time:		Tortuosity 1 time:		Av_radius 1 time:		PCA_vert_angle 1 time:		N_children at 1 time:
Branch id:	6478309	parent id:	6570826	Class:	Lateral	Fork_g_depth:	26.22	H order:	3	Volume at 0 time:		Length at 0 time:		Tip_geod_depth at 0 time:		Tip_vert_depth at 0 time:		Tip (X,Y,Z) at 0 time:		Tortuosity 0 time:		Av_radius 0 time:		PCA_vert_angle 0 time:		N_children at 0 time:		is_longer_than_parent 0 time:		PCA_parent_child_angle 0 time:		Volume at 1 time:		Length at 1 time:		Tip_geod_depth at 1 time:		Tip_vert_depth at 1 time:		Tip (X,Y,Z) at 1 time:		Tortuosity 1 time:		Av_radius 1 time:		PCA_vert_angle 1 time:		N_children at 1 time:
Branch id:	6503305	parent id:	6570826	Class:	Lateral	Fork_g_depth:	43.29	H order:	3	Volume at 0 time:		Length at 0 time:		Tip_geod_depth at 0 time:		Tip_vert_depth at 0 time:		Tip (X,Y,Z) at 0 time:		Tortuosity 0 time:		Av_radius 0 time:		PCA_vert_angle 0 time:		N_children at 0 time:		is_longer_than_parent 0 time:		PCA_parent_child_angle 0 time:		Volume at 1 time:		Length at 1 time:		Tip_geod_depth at 1 time:		Tip_vert_depth at 1 time:		Tip (X,Y,Z) at 1 time:		Tortuosity 1 time:		Av_radius 1 time:		PCA_vert_angle 1 time:		N_children at 1 time:
Branch id:	6533069	parent id:	6329368	Class:	Lateral	Fork_g_depth:	13.12	H order:	2	Volume at 0 time:		Length at 0 time:		Tip_geod_depth at 0 time:		Tip_vert_depth at 0 time:		Tip (X,Y,Z) at 0 time:		Tortuosity 0 time:		Av_radius 0 time:		PCA_vert_angle 0 time:		N_children at 0 time:		is_longer_than_parent 0 time:		PCA_parent_child_angle 0 time:		Volume at 1 time:		Length at 1 time:		Tip_geod_depth at 1 time:		Tip_vert_depth at 1 time:		Tip (X,Y,Z) at 1 time:		Tortuosity 1 time:		Av_radius 1 time:		PCA_vert_angle 1 time:		N_children at 1 time:
Branch id:	6570826	parent id:	4812957	Class:	Lateral	Fork_g_depth:	24.95	H order:	2	Volume at 0 time:		Length at 0 time:		Tip_geod_depth at 0 time:		Tip_vert_depth at 0 time:		Tip (X,Y,Z) at 0 time:		Tortuosity 0 time:		Av_radius 0 time:		PCA_vert_angle 0 time:		N_children at 0 time:		is_longer_than_parent 0 time:		PCA_parent_child_angle 0 time:		Volume at 1 time:		Length at 1 time:		Tip_geod_depth at 1 time:		Tip_vert_depth at 1 time:		Tip (X,Y,Z) at 1 time:		Tortuosity 1 time:		Av_radius 1 time:		PCA_vert_angle 1 time:		N_children at 1 time:
Branch id:	6572764	parent id:	6574320	Class:	Lateral	Fork_g_depth:	44.39	H order:	4	Volume at 0 time:		Length at 0 time:		Tip_geod_depth at 0 time:		Tip_vert_depth at 0 time:		Tip (X,Y,Z) at 0 time:		Tortuosity 0 time:		Av_radius 0 time:		PCA_vert_angle 0 time:		N_children at 0 time:		is_longer_than_parent 0 time:		PCA_parent_child_angle 0 time:		Volume at 1 time:		Length at 1 time:		Tip_geod_depth at 1 time:		Tip_vert_depth at 1 time:		Tip (X,Y,Z) at 1 time:		Tortuosity 1 time:		Av_radius 1 time:		PCA_vert_angle 1 time:		N_children at 1 time:
Branch id:	6574320	parent id:	6570826	Class:	Lateral	Fork_g_depth:	41.49	H order:	3	Volume at 0 time:		Length at 0 time:		Tip_geod_depth at 0 time:		Tip_vert_depth at 0 time:		Tip (X,Y,Z) at 0 time:		Tortuosity 0 time:		Av_radius 0 time:		PCA_vert_angle 0 time:		N_children at 0 time:		is_longer_than_parent 0 time:		PCA_parent_child_angle 0 time:		Volume at 1 time:		Length at 1 time:		Tip_geod_depth at 1 time:		Tip_vert_depth at 1 time:		Tip (X,Y,Z) at 1 time:		Tortuosity 1 time:		Av_radius 1 time:		PCA_vert_angle 1 time:		N_children at 1 time:
Branch id:	6575117	parent id:	6570826	Class:	Lateral	Fork_g_depth:	28.41	H order:	3	Volume at 0 time:		Length at 0 time:		Tip_geod_depth at 0 time:		Tip_vert_depth at 0 time:		Tip (X,Y,Z) at 0 time:		Tortuosity 0 time:		Av_radius 0 time:		PCA_vert_angle 0 time:		N_children at 0 time:		is_longer_than_parent 0 time:		PCA_parent_child_angle 0 time:		Volume at 1 time:		Length at 1 time:		Tip_geod_depth at 1 time:		Tip_vert_depth at 1 time:		Tip (X,Y,Z) at 1 time:		Tortuosity 1 time:		Av_radius 1 time:		PCA_vert_angle 1 time:		N_children at 1 time:
Branch id:	6579781	parent id:	4812957	Class:	Lateral	Fork_g_depth:	24.75	H order:	2	Volume at 0 time:		Length at 0 time:		Tip_geod_depth at 0 time:		Tip_vert_depth at 0 time:		Tip (X,Y,Z) at 0 time:		Tortuosity 0 time:		Av_radius 0 time:		PCA_vert_angle 0 time:		N_children at 0 time:		is_longer_than_parent 0 time:		PCA_parent_child_angle 0 time:		Volume at 1 time:		Length at 1 time:		Tip_geod_depth at 1 time:		Tip_vert_depth at 1 time:		Tip (X,Y,Z) at 1 time:		Tortuosity 1 time:		Av_radius 1 time:		PCA_vert_angle 1 time:		N_children at 1 time:
Branch id:	6602072	parent id:	6430947	Class:	Lateral	Fork_g_depth:	20.29	H order:	4	Volume at 0 time:		Length at 0 time:		Tip_geod_depth at 0 time:		Tip_vert_depth at 0 time:		Tip (X,Y,Z) at 0 time:		Tortuosity 0 time:		Av_radius 0 time:		PCA_vert_angle 0 time:		N_children at 0 time:		is_longer_than_parent 0 time:		PCA_parent_child_angle 0 time:		Volume at 1 time:		Length at 1 time:		Tip_geod_depth at 1 time:		Tip_vert_depth at 1 time:		Tip (X,Y,Z) at 1 time:		Tortuosity 1 time:		Av_radius 1 time:		PCA_vert_angle 1 time:		N_children at 1 time:
Branch id:	6602649	parent id:	6430947	Class:	Lateral	Fork_g_depth:	25.88	H order:	4	Volume at 0 time:		Length at 0 time:		Tip_geod_depth at 0 time:		Tip_vert_depth at 0 time:		Tip (X,Y,Z) at 0 time:		Tortuosity 0 time:		Av_radius 0 time:		PCA_vert_angle 0 time:		N_children at 0 time:		is_longer_than_parent 0 time:		PCA_parent_child_angle 0 time:		Volume at 1 time:		Length at 1 time:		Tip_geod_depth at 1 time:		Tip_vert_depth at 1 time:		Tip (X,Y,Z) at 1 time:		Tortuosity 1 time:		Av_radius 1 time:		PCA_vert_angle 1 time:		N_children at 1 time:
Branch id:	6604002	parent id:	6570826	Class:	Lateral	Fork_g_depth:	37.19	H order:	3	Volume at 0 time:		Length at 0 time:		Tip_geod_depth at 0 time:		Tip_vert_depth at 0 time:		Tip (X,Y,Z) at 0 time:		Tortuosity 0 time:		Av_radius 0 time:		PCA_vert_angle 0 time:		N_children at 0 time:		is_longer_than_parent 0 time:		PCA_parent_child_angle 0 time:		Volume at 1 time:		Length at 1 time:		Tip_geod_depth at 1 time:		Tip_vert_depth at 1 time:		Tip (X,Y,Z) at 1 time:		Tortuosity 1 time:		Av_radius 1 time:		PCA_vert_angle 1 time:		N_children at 1 time:
Branch id:	6607488	parent id:	6741946	Class:	Lateral	Fork_g_depth:	38.92	H order:	4	Volume at 0 time:		Length at 0 time:		Tip_geod_depth at 0 time:		Tip_vert_depth at 0 time:		Tip (X,Y,Z) at 0 time:		Tortuosity 0 time:		Av_radius 0 time:		PCA_vert_angle 0 time:		N_children at 0 time:		is_longer_than_parent 0 time:		PCA_parent_child_angle 0 time:		Volume at 1 time:		Length at 1 time:		Tip_geod_depth at 1 time:		Tip_vert_depth at 1 time:		Tip (X,Y,Z) at 1 time:		Tortuosity 1 time:		Av_radius 1 time:		PCA_vert_angle 1 time:		N_children at 1 time:
Branch id:	6609070	parent id:	6570826	Class:	Lateral	Fork_g_depth:	25.00	H order:	3	Volume at 0 time:		Length at 0 time:		Tip_geod_depth at 0 time:		Tip_vert_depth at 0 time:		Tip (X,Y,Z) at 0 time:		Tortuosity 0 time:		Av_radius 0 time:		PCA_vert_angle 0 time:		N_children at 0 time:		is_longer_than_parent 0 time:		PCA_parent_child_angle 0 time:		Volume at 1 time:		Length at 1 time:		Tip_geod_depth at 1 time:		Tip_vert_depth at 1 time:		Tip (X,Y,Z) at 1 time:		Tortuosity 1 time:		Av_radius 1 time:		PCA_vert_angle 1 time:		N_children at 1 time:
Branch id:	6634681	parent id:	6602072	Class:	Lateral	Fork_g_depth:	23.29	H order:	5	Volume at 0 time:		Length at 0 time:		Tip_geod_depth at 0 time:		Tip_vert_depth at 0 time:		Tip (X,Y,Z) at 0 time:		Tortuosity 0 time:		Av_radius 0 time:		PCA_vert_angle 0 time:		N_children at 0 time:		is_longer_than_parent 0 time:		PCA_parent_child_angle 0 time:		Volume at 1 time:		Length at 1 time:		Tip_geod_depth at 1 time:		Tip_vert_depth at 1 time:		Tip (X,Y,Z) at 1 time:		Tortuosity 1 time:		Av_radius 1 time:		PCA_vert_angle 1 time:		N_children at 1 time:
Branch id:	6635467	parent id:	6634681	Class:	Lateral	Fork_g_depth:	34.37	H order:	6	Volume at 0 time:		Length at 0 time:		Tip_geod_depth at 0 time:		Tip_vert_depth at 0 time:		Tip (X,Y,Z) at 0 time:		Tortuosity 0 time:		Av_radius 0 time:		PCA_vert_angle 0 time:		N_children at 0 time:		is_longer_than_parent 0 time:		PCA_parent_child_angle 0 time:		Volume at 1 time:		Length at 1 time:		Tip_geod_depth at 1 time:		Tip_vert_depth at 1 time:		Tip (X,Y,Z) at 1 time:		Tortuosity 1 time:		Av_radius 1 time:		PCA_vert_angle 1 time:		N_children at 1 time:
Branch id:	6640337	parent id:	4812957	Class:	Lateral	Fork_g_depth:	6.88	H order:	2	Volume at 0 time:		Length at 0 time:		Tip_geod_depth at 0 time:		Tip_vert_depth at 0 time:		Tip (X,Y,Z) at 0 time:		Tortuosity 0 time:		Av_radius 0 time:		PCA_vert_angle 0 time:		N_children at 0 time:		is_longer_than_parent 0 time:		PCA_parent_child_angle 0 time:		Volume at 1 time:		Length at 1 time:		Tip_geod_depth at 1 time:		Tip_vert_depth at 1 time:		Tip (X,Y,Z) at 1 time:		Tortuosity 1 time:		Av_radius 1 time:		PCA_vert_angle 1 time:		N_children at 1 time:
Branch id:	6645150	parent id:	6478309	Class:	Lateral	Fork_g_depth:	36.75	H order:	4	Volume at 0 time:		Length at 0 time:		Tip_geod_depth at 0 time:		Tip_vert_depth at 0 time:		Tip (X,Y,Z) at 0 time:		Tortuosity 0 time:		Av_radius 0 time:		PCA_vert_angle 0 time:		N_children at 0 time:		is_longer_than_parent 0 time:		PCA_parent_child_angle 0 time:		Volume at 1 time:		Length at 1 time:		Tip_geod_depth at 1 time:		Tip_vert_depth at 1 time:		Tip (X,Y,Z) at 1 time:		Tortuosity 1 time:		Av_radius 1 time:		PCA_vert_angle 1 time:		N_children at 1 time:
Branch id:	6667114	parent id:	6329368	Class:	Lateral	Fork_g_depth:	26.24	H order:	2	Volume at 0 time:		Length at 0 time:		Tip_geod_depth at 0 time:		Tip_vert_depth at 0 time:		Tip (X,Y,Z) at 0 time:		Tortuosity 0 time:		Av_radius 0 time:		PCA_vert_angle 0 time:		N_children at 0 time:		is_longer_than_parent 0 time:		PCA_parent_child_angle 0 time:		Volume at 1 time:		Length at 1 time:		Tip_geod_depth at 1 time:		Tip_vert_depth at 1 time:		Tip (X,Y,Z) at 1 time:		Tortuosity 1 time:		Av_radius 1 time:		PCA_vert_angle 1 time:		N_children at 1 time:
Branch id:	6669805	parent id:	4812957	Class:	Seminal	Fork_g_depth:	1.00	H order:	2	Volume at 0 time:		Length at 0 time:		Tip_geod_depth at 0 time:		Tip_vert_depth at 0 time:		Tip (X,Y,Z) at 0 time:		Tortuosity 0 time:		Av_radius 0 time:		PCA_vert_angle 0 time:		N_children at 0 time:		is_longer_than_parent 0 time:		PCA_parent_child_angle 0 time:		Volume at 1 time:		Length at 1 time:		Tip_geod_depth at 1 time:		Tip_vert_depth at 1 time:		Tip (X,Y,Z) at 1 time:		Tortuosity 1 time:		Av_radius 1 time:		PCA_vert_angle 1 time:		N_children at 1 time:
Branch id:	6672115	parent id:	6430947	Class:	Lateral	Fork_g_depth:	25.71	H order:	4	Volume at 0 time:		Length at 0 time:		Tip_geod_depth at 0 time:		Tip_vert_depth at 0 time:		Tip (X,Y,Z) at 0 time:		Tortuosity 0 time:		Av_radius 0 time:		PCA_vert_angle 0 time:		N_children at 0 time:		is_longer_than_parent 0 time:		PCA_parent_child_angle 0 time:		Volume at 1 time:		Length at 1 time:		Tip_geod_depth at 1 time:		Tip_vert_depth at 1 time:		Tip (X,Y,Z) at 1 time:		Tortuosity 1 time:		Av_radius 1 time:		PCA_vert_angle 1 time:		N_children at 1 time:
Branch id:	6675200	parent id:	6607488	Class:	Lateral	Fork_g_depth:	51.53	H order:	5	Volume at 0 time:		Length at 0 time:		Tip_geod_depth at 0 time:		Tip_vert_depth at 0 time:		Tip (X,Y,Z) at 0 time:		Tortuosity 0 time:		Av_radius 0 time:		PCA_vert_angle 0 time:		N_children at 0 time:		is_longer_than_parent 0 time:		PCA_parent_child_angle 0 time:		Volume at 1 time:		Length at 1 time:		Tip_geod_depth at 1 time:		Tip_vert_depth at 1 time:		Tip (X,Y,Z) at 1 time:		Tortuosity 1 time:		Av_radius 1 time:		PCA_vert_angle 1 time:		N_children at 1 time:
Branch id:	6677350	parent id:	6570826	Class:	Lateral	Fork_g_depth:	32.73	H order:	3	Volume at 0 time:		Length at 0 time:		Tip_geod_depth at 0 time:		Tip_vert_depth at 0 time:		Tip (X,Y,Z) at 0 time:		Tortuosity 0 time:		Av_radius 0 time:		PCA_vert_angle 0 time:		N_children at 0 time:		is_longer_than_parent 0 time:		PCA_parent_child_angle 0 time:		Volume at 1 time:		Length at 1 time:		Tip_geod_depth at 1 time:		Tip_vert_depth at 1 time:		Tip (X,Y,Z) at 1 time:		Tortuosity 1 time:		Av_radius 1 time:		PCA_vert_angle 1 time:		N_children at 1 time:
Branch id:	6678738	parent id:	6680670	Class:	Lateral	Fork_g_depth:	32.49	H order:	4	Volume at 0 time:		Length at 0 time:		Tip_geod_depth at 0 time:		Tip_vert_depth at 0 time:		Tip (X,Y,Z) at 0 time:		Tortuosity 0 time:		Av_radius 0 time:		PCA_vert_angle 0 time:		N_children at 0 time:		is_longer_than_parent 0 time:		PCA_parent_child_angle 0 time:		Volume at 1 time:		Length at 1 time:		Tip_geod_depth at 1 time:		Tip_vert_depth at 1 time:		Tip (X,Y,Z) at 1 time:		Tortuosity 1 time:		Av_radius 1 time:		PCA_vert_angle 1 time:		N_children at 1 time:
Branch id:	6680670	parent id:	6579781	Class:	Lateral	Fork_g_depth:	33.00	H order:	3	Volume at 0 time:		Length at 0 time:		Tip_geod_depth at 0 time:		Tip_vert_depth at 0 time:		Tip (X,Y,Z) at 0 time:		Tortuosity 0 time:		Av_radius 0 time:		PCA_vert_angle 0 time:		N_children at 0 time:		is_longer_than_parent 0 time:		PCA_parent_child_angle 0 time:		Volume at 1 time:		Length at 1 time:		Tip_geod_depth at 1 time:		Tip_vert_depth at 1 time:		Tip (X,Y,Z) at 1 time:		Tortuosity 1 time:		Av_radius 1 time:		PCA_vert_angle 1 time:		N_children at 1 time:
Branch id:	6707613	parent id:	4812957	Class:	Lateral	Fork_g_depth:	19.24	H order:	2	Volume at 0 time:		Length at 0 time:		Tip_geod_depth at 0 time:		Tip_vert_depth at 0 time:		Tip (X,Y,Z) at 0 time:		Tortuosity 0 time:		Av_radius 0 time:		PCA_vert_angle 0 time:		N_children at 0 time:		is_longer_than_parent 0 time:		PCA_parent_child_angle 0 time:		Volume at 1 time:		Length at 1 time:		Tip_geod_depth at 1 time:		Tip_vert_depth at 1 time:		Tip (X,Y,Z) at 1 time:		Tortuosity 1 time:		Av_radius 1 time:		PCA_vert_angle 1 time:		N_children at 1 time:
Branch id:	6741558	parent id:	6430947	Class:	Lateral	Fork_g_depth:	20.83	H order:	4	Volume at 0 time:		Length at 0 time:		Tip_geod_depth at 0 time:		Tip_vert_depth at 0 time:		Tip (X,Y,Z) at 0 time:		Tortuosity 0 time:		Av_radius 0 time:		PCA_vert_angle 0 time:		N_children at 0 time:		is_longer_than_parent 0 time:		PCA_parent_child_angle 0 time:		Volume at 1 time:		Length at 1 time:		Tip_geod_depth at 1 time:		Tip_vert_depth at 1 time:		Tip (X,Y,Z) at 1 time:		Tortuosity 1 time:		Av_radius 1 time:		PCA_vert_angle 1 time:		N_children at 1 time:
Branch id:	6741946	parent id:	6570826	Class:	Lateral	Fork_g_depth:	32.75	H order:	3	Volume at 0 time:		Length at 0 time:		Tip_geod_depth at 0 time:		Tip_vert_depth at 0 time:		Tip (X,Y,Z) at 0 time:		Tortuosity 0 time:		Av_radius 0 time:		PCA_vert_angle 0 time:		N_children at 0 time:		is_longer_than_parent 0 time:		PCA_parent_child_angle 0 time:		Volume at 1 time:		Length at 1 time:		Tip_geod_depth at 1 time:		Tip_vert_depth at 1 time:		Tip (X,Y,Z) at 1 time:		Tortuosity 1 time:		Av_radius 1 time:		PCA_vert_angle 1 time:		N_children at 1 time:
Branch id:	6746622	parent id:	6478309	Class:	Lateral	Fork_g_depth:	30.41	H order:	4	Volume at 0 time:		Length at 0 time:		Tip_geod_depth at 0 time:		Tip_vert_depth at 0 time:		Tip (X,Y,Z) at 0 time:		Tortuosity 0 time:		Av_radius 0 time:		PCA_vert_angle 0 time:		N_children at 0 time:		is_longer_than_parent 0 time:		PCA_parent_child_angle 0 time:		Volume at 1 time:		Length at 1 time:		Tip_geod_depth at 1 time:		Tip_vert_depth at 1 time:		Tip (X,Y,Z) at 1 time:		Tortuosity 1 time:		Av_radius 1 time:		PCA_vert_angle 1 time:		N_children at 1 time:
Branch id:	6746830	parent id:	4812957	Class:	Lateral	Fork_g_depth:	22.61	H order:	2	Volume at 0 time:		Length at 0 time:		Tip_geod_depth at 0 time:		Tip_vert_depth at 0 time:		Tip (X,Y,Z) at 0 time:		Tortuosity 0 time:		Av_radius 0 time:		PCA_vert_angle 0 time:		N_children at 0 time:		is_longer_than_parent 0 time:		PCA_parent_child_angle 0 time:		Volume at 1 time:		Length at 1 time:		Tip_geod_depth at 1 time:		Tip_vert_depth at 1 time:		Tip (X,Y,Z) at 1 time:		Tortuosity 1 time:		Av_radius 1 time:		PCA_vert_angle 1 time:		N_children at 1 time:
Branch id:	6771261	parent id:	4812957	Class:	Lateral	Fork_g_depth:	13.71	H order:	2	Volume at 0 time:		Length at 0 time:		Tip_geod_depth at 0 time:		Tip_vert_depth at 0 time:		Tip (X,Y,Z) at 0 time:		Tortuosity 0 time:		Av_radius 0 time:		PCA_vert_angle 0 time:		N_children at 0 time:		is_longer_than_parent 0 time:		PCA_parent_child_angle 0 time:		Volume at 1 time:		Length at 1 time:		Tip_geod_depth at 1 time:		Tip_vert_depth at 1 time:		Tip (X,Y,Z) at 1 time:		Tortuosity 1 time:		Av_radius 1 time:		PCA_vert_angle 1 time:		N_children at 1 time:
Branch id:	6774353	parent id:	6396616	Class:	Lateral	Fork_g_depth:	18.29	H order:	3	Volume at 0 time:		Length at 0 time:		Tip_geod_depth at 0 time:		Tip_vert_depth at 0 time:		Tip (X,Y,Z) at 0 time:		Tortuosity 0 time:		Av_radius 0 time:		PCA_vert_angle 0 time:		N_children at 0 time:		is_longer_than_parent 0 time:		PCA_parent_child_angle 0 time:		Volume at 1 time:		Length at 1 time:		Tip_geod_depth at 1 time:		Tip_vert_depth at 1 time:		Tip (X,Y,Z) at 1 time:		Tortuosity 1 time:		Av_radius 1 time:		PCA_vert_angle 1 time:		N_children at 1 time:
Branch id:	6774743	parent id:	4812957	Class:	Lateral	Fork_g_depth:	17.07	H order:	2	Volume at 0 time:		Length at 0 time:		Tip_geod_depth at 0 time:		Tip_vert_depth at 0 time:		Tip (X,Y,Z) at 0 time:		Tortuosity 0 time:		Av_radius 0 time:		PCA_vert_angle 0 time:		N_children at 0 time:		is_longer_than_parent 0 time:		PCA_parent_child_angle 0 time:		Volume at 1 time:		Length at 1 time:		Tip_geod_depth at 1 time:		Tip_vert_depth at 1 time:		Tip (X,Y,Z) at 1 time:		Tortuosity 1 time:		Av_radius 1 time:		PCA_vert_angle 1 time:		N_children at 1 time:
Branch id:	6805629	parent id:	6329368	Class:	Lateral	Fork_g_depth:	7.71	H order:	2	Volume at 0 time:		Length at 0 time:		Tip_geod_depth at 0 time:		Tip_vert_depth at 0 time:		Tip (X,Y,Z) at 0 time:		Tortuosity 0 time:		Av_radius 0 time:		PCA_vert_angle 0 time:		N_children at 0 time:		is_longer_than_parent 0 time:		PCA_parent_child_angle 0 time:		Volume at 1 time:		Length at 1 time:		Tip_geod_depth at 1 time:		Tip_vert_depth at 1 time:		Tip (X,Y,Z) at 1 time:		Tortuosity 1 time:		Av_radius 1 time:		PCA_vert_angle 1 time:		N_children at 1 time:
Branch id:	6805780	parent id:	6430947	Class:	Lateral	Fork_g_depth:	20.88	H order:	4	Volume at 0 time:		Length at 0 time:		Tip_geod_depth at 0 time:		Tip_vert_depth at 0 time:		Tip (X,Y,Z) at 0 time:		Tortuosity 0 time:		Av_radius 0 time:		PCA_vert_angle 0 time:		N_children at 0 time:		is_longer_than_parent 0 time:		PCA_parent_child_angle 0 time:		Volume at 1 time:		Length at 1 time:		Tip_geod_depth at 1 time:		Tip_vert_depth at 1 time:		Tip (X,Y,Z) at 1 time:		Tortuosity 1 time:		Av_radius 1 time:		PCA_vert_angle 1 time:		N_children at 1 time:
[truncated: 444 more columns]
